# Supplementary material for: 4,4′-[2,2-Dimethyl­propane-1,3-diyl­bis(nitrilo­methyl­idyne)]dibenzonitrile
Source: Acta Crystallogr Sect E Struct Rep Online. 2008 Jun 19;64(Pt 7):o1308. doi: 10.1107/S1600536808018345 (PMC2961864; doi:10.1107/S1600536808018345)
Supplement: Supplementary file 2 [file e-64-o1308-Isup2.hkl]

# 
# h,k,l, Fc-squared, Fo-squared, sigma(Fo-squared) and status flag 
# 
data_I
_shelx_title ' 4cndm_0m in P2(1)/c (100K)' 
_shelx_refln_list_code          4 
_shelx_F_calc_maximum      141.16 
_exptl_crystal_F_000       696.00 
_reflns_d_resolution_high  0.7069 
 
loop_ 
 _symmetry_equiv_pos_as_xyz 
 'x, y, z' 
 '-x, y+1/2, -z+1/2' 
 '-x, -y, -z' 
 'x, -y-1/2, z-1/2' 
 
_cell_length_a     6.3833 
_cell_length_b    34.0679 
_cell_length_c     8.5190 
_cell_angle_alpha  90.000 
_cell_angle_beta  100.654 
_cell_angle_gamma  90.000 
 
_shelx_F_squared_multiplier     1.000 
 
loop_ 
 _refln_index_h 
 _refln_index_k 
 _refln_index_l 
 _refln_F_squared_calc 
 _refln_F_squared_meas 
 _refln_F_squared_sigma 
 _refln_observed_status 
   1   0   0     3783.12     3554.93     51.52 o 
   2   0   0     5448.74     5478.88     80.29 o 
   3   0   0     1744.61     1769.87     49.59 o 
   4   0   0      629.62      672.86     29.94 o 
   5   0   0        0.77       13.65     10.13 o 
   6   0   0       73.67       79.03     17.17 o 
   7   0   0      555.12      521.63     35.38 o 
   8   0   0       28.44       31.36     16.92 o 
   1   1   0     1773.57     1722.80     38.17 o 
   2   1   0      145.52      199.88     19.03 o 
   3   1   0      321.53      315.48     12.82 o 
   4   1   0      212.25      216.68     27.32 o 
   5   1   0       55.96       59.76      9.84 o 
   6   1   0        1.70       16.42      7.75 o 
   7   1   0      329.39      339.70     20.67 o 
   8   1   0        0.01        5.06     10.26 o 
   0   2   0      216.56       -0.29      0.29 o 
   1   2   0      717.49      695.53     10.76 o 
   2   2   0      779.58      826.48     13.54 o 
   3   2   0       91.75      120.42     11.38 o 
   4   2   0     1247.93     1281.42     30.86 o 
   5   2   0       26.89       39.89      8.78 o 
   6   2   0      268.42      278.20     17.64 o 
   7   2   0      138.21      154.41     25.42 o 
   8   2   0        6.51       14.51     10.53 o 
   1   3   0     1044.54     1038.58     13.56 o 
   2   3   0      101.05      120.07      7.80 o 
   3   3   0      171.95      190.49      6.69 o 
   4   3   0      126.25      152.99     11.28 o 
   5   3   0       71.72       90.20     10.96 o 
   6   3   0      107.54      124.01     20.47 o 
   7   3   0      147.89      169.33     16.98 o 
   8   3   0        1.21       -5.14      9.64 o 
   0   4   0      434.88      469.53      5.68 o 
   1   4   0     5935.35     5496.03     49.24 o 
   2   4   0     1332.56     1282.68     46.95 o 
   3   4   0       83.40       95.95      5.24 o 
   4   4   0       18.53       20.81      4.82 o 
   5   4   0       19.31       12.72      6.99 o 
   6   4   0       11.51       18.02      8.55 o 
   7   4   0       10.79       10.54     10.20 o 
   8   4   0        0.05       -0.40      9.61 o 
   1   5   0     7021.29     6931.21     61.57 o 
   2   5   0     5420.12     5197.72     63.57 o 
   3   5   0     1703.16     1765.83     23.82 o 
   4   5   0        9.22        2.82      3.99 o 
   5   5   0        3.51        9.11      6.50 o 
   6   5   0      290.33      320.25     18.11 o 
   7   5   0        0.16        8.16      8.90 o 
   8   5   0        2.12        3.55     10.26 o 
   0   6   0      251.83      208.62      2.98 o 
   1   6   0     1837.09     1648.44     15.20 o 
   2   6   0     1841.69     1907.56     23.27 o 
   3   6   0       33.59       31.25      7.06 o 
   4   6   0        0.97        0.61      3.85 o 
   5   6   0      278.30      278.61     17.24 o 
   6   6   0      266.41      292.16     17.91 o 
   7   6   0      106.48      117.87     17.78 o 
   8   6   0        0.64        2.11      9.76 o 
   1   7   0     2027.69     2022.80     16.95 o 
   2   7   0     1340.69     1309.16     17.52 o 
   3   7   0     1200.65     1190.03     27.15 o 
   4   7   0      111.44      107.78      7.77 o 
   5   7   0      120.31      118.52      9.37 o 
   6   7   0        0.47        8.17      7.42 o 
   7   7   0       27.66       42.90     11.09 o 
   8   7   0        5.92       21.25     11.51 o 
   0   8   0      935.70      871.20      8.69 o 
   1   8   0    16047.84    15521.00    113.30 o 
   2   8   0       27.04       21.73      2.28 o 
   3   8   0      201.22      215.91      8.61 o 
   4   8   0        0.26        1.56      3.10 o 
   5   8   0       40.86       47.03      7.50 o 
   6   8   0       81.56      101.47     12.51 o 
   7   8   0        6.62       16.21      9.57 o 
   8   8   0        0.98        7.60     16.55 o 
   1   9   0    11341.19    10979.31     87.58 o 
   2   9   0      153.28      141.88      4.35 o 
   3   9   0     1381.54     1520.60     25.64 o 
   4   9   0       34.32       34.07      7.64 o 
   5   9   0       21.91       34.69      6.77 o 
   6   9   0       15.23       19.02      8.40 o 
   7   9   0       41.34       39.75     11.14 o 
   8   9   0        3.65        7.23     10.06 o 
   0  10   0    13616.55    12713.95     99.37 o 
   1  10   0     1376.75     1384.71     16.08 o 
   2  10   0     2386.22     2417.72     25.88 o 
   3  10   0     1407.05     1565.48     22.52 o 
   4  10   0      280.44      298.82     11.57 o 
   5  10   0       60.77       75.53     10.49 o 
   6  10   0       23.56       18.89      8.05 o 
   7  10   0       17.09       19.32     12.73 o 
   8  10   0        1.05        6.21     10.23 o 
   1  11   0    11355.93    10855.82     86.99 o 
   2  11   0       68.02       81.68      4.47 o 
   3  11   0      878.69      888.61     13.05 o 
   4  11   0      546.73      554.26     15.59 o 
   5  11   0      140.72      163.99     10.67 o 
   6  11   0       50.81       60.14     12.84 o 
   7  11   0        4.73        8.21      8.82 o 
   8  11   0        0.83      -13.25     13.25 o 
   0  12   0        3.81        9.16      1.55 o 
   1  12   0      390.51      362.72      6.01 o 
   2  12   0      882.49      881.21     12.36 o 
   3  12   0      674.60      746.77     11.79 o 
   4  12   0      629.57      608.33     19.28 o 
   5  12   0       20.36       21.96      6.28 o 
   6  12   0        0.78       10.24      6.06 o 
   7  12   0       33.14        9.86     11.52 o 
   8  12   0        0.19       -4.88     14.72 o 
   1  13   0      390.03      404.53      6.57 o 
   2  13   0       23.91       17.75      2.22 o 
   3  13   0      165.51      185.03      5.87 o 
   4  13   0      145.82      142.63      9.07 o 
   5  13   0        1.91        0.10      4.87 o 
   6  13   0        0.04       11.39      6.60 o 
   7  13   0        0.45        5.92      8.57 o 
   8  13   0        5.80        7.14     16.52 o 
   0  14   0       15.23       16.49      1.80 o 
   1  14   0       34.57       44.48      2.21 o 
   2  14   0      255.42      288.99      6.84 o 
   3  14   0        0.03       -1.37      2.14 o 
   4  14   0       99.69       83.88      7.54 o 
   5  14   0       84.03       92.76      8.86 o 
   6  14   0       67.47       52.02      8.65 o 
   7  14   0       31.32       20.33     15.49 o 
   8  14   0       18.73       10.20     15.97 o 
   1  15   0        9.21       12.81      1.42 o 
   2  15   0      232.48      237.77      6.42 o 
   3  15   0      102.22       90.79      4.29 o 
   4  15   0      112.76      132.27      8.67 o 
   5  15   0        0.39        2.99      4.91 o 
   6  15   0      116.65       98.06     10.50 o 
   7  15   0        0.51        9.11     13.17 o 
   8  15   0        7.60        4.75     15.09 o 
   0  16   0       57.77       71.69      3.19 o 
   1  16   0        7.52       11.14      1.42 o 
   2  16   0     3957.16     4174.46     37.65 o 
   3  16   0       20.37       19.14      2.83 o 
   4  16   0      422.55      428.49     13.85 o 
   5  16   0      128.03      131.71      9.91 o 
   6  16   0       32.34       33.98     10.29 o 
   7  16   0       54.99       46.56     17.52 o 
   8  16   0        1.88        0.61     16.71 o 
   1  17   0      366.75      397.82      5.04 o 
   2  17   0       40.22       29.27      3.06 o 
   3  17   0       92.84       84.10      4.33 o 
   4  17   0       54.55       53.89      4.26 o 
   5  17   0        0.07        2.95      6.71 o 
   6  17   0        3.22        6.05      8.47 o 
   7  17   0        5.56        3.08     14.13 o 
   8  17   0        0.10        8.39     16.77 o 
   0  18   0       26.87       40.77      2.70 o 
   1  18   0     2257.82     2316.18     18.18 o 
   2  18   0      533.81      611.08     10.02 o 
   3  18   0      175.82      197.82      6.96 o 
   4  18   0       10.24       14.89      3.77 o 
   5  18   0        2.26        5.31      5.08 o 
   6  18   0        7.03       16.65      6.52 o 
   7  18   0       83.39      143.01     15.53 o 
   8  18   0       22.20        8.19     18.02 o 
   1  19   0      291.84      352.27      5.74 o 
   2  19   0      295.51      309.43      6.43 o 
   3  19   0       29.94       33.93      4.31 o 
   4  19   0       91.29       77.23      6.62 o 
   5  19   0       21.66       25.43      6.40 o 
   6  19   0       47.03       42.02      8.12 o 
   7  19   0        4.77        0.77     12.34 o 
   8  19   0       37.65       21.02     19.99 o 
   0  20   0     2701.09     2673.56     33.42 o 
   1  20   0      307.56      266.37      5.16 o 
   2  20   0      717.64      695.55     10.18 o 
   3  20   0      140.09      158.86      6.73 o 
   4  20   0       52.79       48.33      4.87 o 
   5  20   0       74.78       82.67      9.17 o 
   6  20   0        0.01        7.72      6.25 o 
   7  20   0       21.69       17.16     10.23 o 
   8  20   0        1.11        2.60     18.21 o 
   1  21   0       18.17       22.65      2.04 o 
   2  21   0       82.20       83.16      4.71 o 
   3  21   0       62.70       66.13      4.79 o 
   4  21   0        7.91       14.98      3.78 o 
   5  21   0       91.34       80.95     11.33 o 
   6  21   0       11.86       20.77     10.24 o 
   7  21   0       50.69       52.81     12.03 o 
   0  22   0      760.50      800.31     13.72 o 
   1  22   0      303.14      278.79      5.05 o 
   2  22   0      100.91      101.04      5.70 o 
   3  22   0       50.37       50.40      4.92 o 
   4  22   0       29.81       26.57      4.34 o 
   5  22   0       45.98       63.36      8.59 o 
   6  22   0       75.11       44.13      9.08 o 
   7  22   0        5.38       10.32      8.97 o 
   1  23   0      206.58      215.43      5.05 o 
   2  23   0      221.74      199.42      7.40 o 
   3  23   0      372.90      358.31      9.12 o 
   4  23   0       32.35       36.97      4.89 o 
   5  23   0      770.31      787.40     26.68 o 
   6  23   0       51.81       21.79      9.23 o 
   7  23   0      139.38      123.91     25.79 o 
   0  24   0       18.99       26.40      4.64 o 
   1  24   0       51.02       65.85      3.25 o 
   2  24   0        0.06       -1.88      2.64 o 
   3  24   0        0.31        3.88      2.96 o 
   4  24   0        2.42        2.95      3.00 o 
   5  24   0       76.93       74.35      9.52 o 
   6  24   0       59.82       73.14     12.47 o 
   7  24   0        6.84       -5.40     13.55 o 
   1  25   0        1.65        3.46      2.13 o 
   2  25   0      646.66      559.43     11.00 o 
   3  25   0       45.50       57.07      4.91 o 
   4  25   0       29.23       28.13      5.46 o 
   5  25   0       58.20       88.56      8.80 o 
   6  25   0       27.53       37.87      8.82 o 
   7  25   0        0.21        0.29      9.46 o 
   0  26   0      118.84      128.66      7.59 o 
   1  26   0        0.20        0.88      2.09 o 
   2  26   0      175.48      205.60      9.25 o 
   3  26   0        1.31        1.85      3.20 o 
   4  26   0       15.99       13.03      3.85 o 
   5  26   0      278.53      281.42     16.43 o 
   6  26   0        1.25        9.75      7.56 o 
   7  26   0        6.61        9.98     10.68 o 
   1  27   0       36.77       39.88      4.05 o 
   2  27   0      997.11      997.85     15.57 o 
   3  27   0        2.02        5.70      3.40 o 
   4  27   0      145.05      151.42     12.05 o 
   5  27   0       23.71       29.11      9.44 o 
   6  27   0        0.51        9.03      7.24 o 
   7  27   0       15.46       27.87     11.84 o 
   0  28   0      342.95      344.10     11.42 o 
   1  28   0        1.17        0.45      3.04 o 
   2  28   0       96.31      121.61      6.22 o 
   3  28   0      270.21      260.97      9.60 o 
   4  28   0      159.84      156.04     11.15 o 
   5  28   0      251.42      275.20     12.83 o 
   6  28   0      238.25      265.55     16.55 o 
   7  28   0       19.95       39.62     13.18 o 
   1  29   0        0.17       -0.79      3.87 o 
   2  29   0      143.17      159.05      7.12 o 
   3  29   0        4.38        3.82      3.05 o 
   4  29   0       10.85       12.27      4.85 o 
   5  29   0        4.64       14.65      5.90 o 
   6  29   0      189.33      258.16     16.65 o 
   7  29   0       70.43       72.06     24.12 o 
   0  30   0      124.47      129.49     12.85 o 
   1  30   0       22.90       25.45      3.82 o 
   2  30   0      332.48      345.80     10.47 o 
   3  30   0       28.41       14.34      5.42 o 
   4  30   0        2.66        2.39      4.44 o 
   5  30   0       20.91       17.95      6.38 o 
   6  30   0       30.28       31.66     11.94 o 
   1  31   0       35.74       40.01      4.22 o 
   2  31   0       13.11       25.31      4.87 o 
   3  31   0       16.30       26.84      5.07 o 
   4  31   0       73.14       68.59     10.44 o 
   5  31   0      105.48       91.51      9.22 o 
   6  31   0       90.73       86.68     14.92 o 
   0  32   0        5.18        0.41      5.81 o 
   1  32   0       14.07       16.67      3.60 o 
   2  32   0        0.67        2.69      4.11 o 
   3  32   0       28.55       41.32      6.28 o 
   4  32   0      210.87      183.43     10.81 o 
   5  32   0        1.05        3.85      6.00 o 
   6  32   0        1.08        9.62      8.85 o 
   1  33   0        3.81        4.20      3.14 o 
   2  33   0       66.00       79.21      6.60 o 
   3  33   0      118.37      108.04     13.63 o 
   4  33   0      203.36      194.55     15.71 o 
   5  33   0        1.63        7.48      6.33 o 
   6  33   0       14.32       17.26     11.29 o 
   0  34   0        1.66        4.40      4.22 o 
   1  34   0        6.44       10.95      3.47 o 
   2  34   0        0.37       -1.57      4.09 o 
   3  34   0       44.04       50.89      6.89 o 
   4  34   0      286.71      290.57     24.68 o 
   5  34   0       75.53       65.69     10.08 o 
   6  34   0       62.04       51.59     17.20 o 
   1  35   0      121.98      128.75      9.15 o 
   2  35   0       19.82       16.55      5.07 o 
   3  35   0       16.15        4.04      6.58 o 
   4  35   0      233.32      201.74     16.43 o 
   5  35   0       79.17       50.23     11.36 o 
   6  35   0        0.02      -12.60     15.30 o 
   0  36   0        0.47        5.52      4.06 o 
   1  36   0       12.64       18.86      3.81 o 
   2  36   0       22.07       21.78      5.27 o 
   3  36   0       43.75       28.89      8.83 o 
   4  36   0       77.89       57.61     11.06 o 
   5  36   0       62.40       56.72     12.52 o 
   1  37   0       23.24       19.89      4.96 o 
   2  37   0       14.46       34.02      6.41 o 
   3  37   0       13.16       18.30      8.02 o 
   4  37   0       10.72       10.99     16.79 o 
   5  37   0       48.76       56.75     12.75 o 
   0  38   0       23.48       19.70      9.00 o 
   1  38   0       14.84       12.42      4.88 o 
   2  38   0      259.95      258.82     13.25 o 
   3  38   0        3.69       11.40      8.93 o 
   4  38   0        0.85       -7.13      7.13 o 
   5  38   0      128.58      159.04     19.77 o 
   1  39   0       10.21       19.96      5.36 o 
   2  39   0        2.45       10.47      7.69 o 
   3  39   0       86.67       99.05     24.37 o 
   4  39   0       46.93       70.82     12.66 o 
   5  39   0       38.78       41.29     12.19 o 
   0  40   0      103.20      120.97     14.85 o 
   1  40   0       46.66       59.91      9.04 o 
   2  40   0       64.22       52.54      9.94 o 
   3  40   0        0.31       21.55      9.07 o 
   4  40   0       26.71       14.58      9.29 o 
   1  41   0       16.16       17.22      8.41 o 
   2  41   0        3.64        4.61      5.47 o 
   3  41   0        1.32        7.91      8.42 o 
   4  41   0      204.64      214.56     22.37 o 
   0  42   0        0.69       -9.32      9.32 o 
   1  42   0       35.49       42.26      6.71 o 
   2  42   0       81.06       73.23      9.15 o 
   3  42   0       63.53       73.44     15.24 o 
   4  42   0       23.01       15.10     11.92 o 
   1  43   0        2.22       23.67      6.22 o 
   2  43   0        0.70        4.90      8.20 o 
   3  43   0       76.61       69.40     12.10 o 
   4  43   0        2.36       22.71     18.02 o 
   0  44   0       16.33       17.67      7.69 o 
   1  44   0        3.39       18.74      9.35 o 
   2  44   0        2.02        6.57      7.96 o 
   3  44   0        0.02        0.50      8.90 o 
   1  45   0       32.82       49.67     12.10 o 
   2  45   0       14.67       21.55      8.84 o 
   3  45   0        0.54       13.20      9.71 o 
   0  46   0       23.04       27.47     17.79 o 
   1  46   0       12.51       11.36     17.73 o 
   2  46   0       24.05       26.66     10.08 o 
   1  47   0        6.41       18.45     10.27 o 
   0  48   0        0.12       13.37      7.60 o 
  -8   1   1        1.50        7.32     10.04 o 
  -7   1   1        2.16        6.30      8.45 o 
  -6   1   1      174.26      192.81     15.77 o 
  -5   1   1      117.40      140.40     12.91 o 
  -4   1   1      581.61      529.98     18.51 o 
  -3   1   1      930.85      884.71     27.12 o 
  -2   1   1     2898.69     2895.66     38.13 o 
  -1   1   1    14110.30    13611.06    186.31 o 
   0   1   1        1.38        0.35      0.56 o 
   1   1   1     5035.14     5049.10     55.41 o 
   2   1   1      434.44      467.40      6.63 o 
   3   1   1      499.61      586.30      9.86 o 
   4   1   1       82.93       92.56      9.62 o 
   5   1   1       17.07       12.02      7.46 o 
   6   1   1       43.05       50.82     13.33 o 
   7   1   1        1.74        5.91      9.46 o 
   8   1   1        0.29        9.60     10.83 o 
  -8   2   1      156.84      199.48     20.20 o 
  -7   2   1        0.14        7.36      8.95 o 
  -6   2   1     1030.68     1021.51     32.24 o 
  -5   2   1      607.76      570.52     31.48 o 
  -4   2   1       74.77       65.07      8.22 o 
  -3   2   1       73.37       45.78      6.28 o 
  -2   2   1      867.32      869.33     32.26 o 
  -1   2   1     1943.68     1730.50     22.18 o 
   0   2   1      109.15      103.45      1.68 o 
   1   2   1     1392.10     1360.07     19.82 o 
   2   2   1       77.75       87.19      3.63 o 
   3   2   1      122.79      127.14      5.53 o 
   4   2   1        4.62        2.20      3.99 o 
   5   2   1       23.25       32.66      8.70 o 
   6   2   1      179.26      198.68     16.20 o 
   7   2   1        2.00       18.30      9.18 o 
   8   2   1        0.29       15.16     11.25 o 
  -8   3   1       12.94        6.71     10.03 o 
  -7   3   1        0.43        7.45      8.15 o 
  -6   3   1      382.95      407.07     26.83 o 
  -5   3   1      613.11      601.55     22.45 o 
  -4   3   1        0.08       -1.57      4.79 o 
  -3   3   1      291.78      294.55     12.10 o 
  -2   3   1       23.08       38.80      3.33 o 
  -1   3   1        1.72        2.31      1.05 o 
   0   3   1      221.82      236.58      3.22 o 
   1   3   1    19926.00    18921.94    212.94 o 
   2   3   1     1789.42     1737.13     18.80 o 
   3   3   1      460.77      579.82     11.17 o 
   4   3   1        3.03        6.35      4.15 o 
   5   3   1      229.24      205.00     15.09 o 
   6   3   1       35.73       44.38     10.57 o 
   7   3   1      354.23      361.96     21.59 o 
   8   3   1        4.38        1.93     11.02 o 
  -8   4   1        0.00        2.84      9.93 o 
  -7   4   1       51.95       52.77     11.55 o 
  -6   4   1      377.83      369.34     19.33 o 
  -5   4   1       61.95       73.40     10.35 o 
  -4   4   1      171.39      147.33     11.16 o 
  -3   4   1        0.06       -2.02      3.15 o 
  -2   4   1      388.18      386.45      9.80 o 
  -1   4   1       21.28       28.03      2.33 o 
   0   4   1      295.17      291.22      3.01 o 
   1   4   1       47.97       50.80      4.11 o 
   2   4   1      718.98      708.50     12.52 o 
   3   4   1      572.52      626.61     12.18 o 
   4   4   1      182.70      188.85      9.52 o 
   5   4   1        0.04        2.17      6.81 o 
   6   4   1        8.84        5.34      7.71 o 
   7   4   1      200.46      182.95     24.81 o 
   8   4   1       27.35       39.09     13.20 o 
  -8   5   1       18.20       18.17     11.03 o 
  -7   5   1      138.07      134.54     18.82 o 
  -6   5   1      230.97      230.29     16.90 o 
  -5   5   1        0.82        8.01     10.90 o 
  -4   5   1      529.46      555.27     18.90 o 
  -3   5   1       63.45      105.11      6.61 o 
  -2   5   1       16.66       10.37      2.43 o 
  -1   5   1     1569.84     1474.66     11.83 o 
   0   5   1     9098.51     8390.05     73.43 o 
   1   5   1     2072.56     2079.12     20.53 o 
   2   5   1       50.39       56.23      7.05 o 
   3   5   1      439.17      486.23     17.56 o 
   4   5   1      292.42      293.35     17.91 o 
   5   5   1       38.72       44.05      7.71 o 
   6   5   1       93.28      115.21     13.45 o 
   7   5   1      113.79      102.13     14.91 o 
   8   5   1       19.36        0.36     23.07 o 
  -8   6   1       15.14       54.12     13.29 o 
  -7   6   1       42.53       38.75     14.70 o 
  -6   6   1        0.94       -0.81      6.75 o 
  -5   6   1      163.37      173.64     13.61 o 
  -4   6   1      642.92      604.59     16.02 o 
  -3   6   1      119.21      107.58      8.53 o 
  -2   6   1        1.21       -0.10      2.56 o 
  -1   6   1      740.09      741.26      7.02 o 
   0   6   1      421.93      373.49      4.87 o 
   1   6   1      110.78      114.67      3.88 o 
   2   6   1      699.48      662.14     16.50 o 
   3   6   1      274.27      327.01     10.78 o 
   4   6   1       16.62       12.73      4.46 o 
   5   6   1       41.13       44.79      6.91 o 
   6   6   1       10.00       10.56      7.77 o 
   7   6   1        1.00       20.98     10.43 o 
   8   6   1       35.91       44.22     13.26 o 
  -8   7   1        2.35       18.45     11.14 o 
  -7   7   1      100.83      100.41     21.61 o 
  -6   7   1        0.16        8.97      7.59 o 
  -5   7   1        0.45        6.62      6.60 o 
  -4   7   1      113.94      107.97      9.32 o 
  -3   7   1      963.51      913.74     23.03 o 
  -2   7   1      899.15      948.47     12.18 o 
  -1   7   1       73.08       98.86      2.86 o 
   0   7   1    19685.75    18692.71    104.06 o 
   1   7   1      138.77      136.03      3.13 o 
   2   7   1      101.37      124.68      5.79 o 
   3   7   1        8.46       15.01      2.75 o 
   4   7   1      111.01      132.50     10.92 o 
   5   7   1       36.07       32.66      6.62 o 
   6   7   1       83.90       88.22     12.87 o 
   7   7   1        3.82        4.12     10.76 o 
   8   7   1       99.57      119.02     17.53 o 
  -8   8   1       18.88       20.07     11.68 o 
  -7   8   1       30.74       49.68     11.53 o 
  -6   8   1        0.68        1.27      6.93 o 
  -5   8   1        8.06       -0.03     10.24 o 
  -4   8   1      192.63      211.50     17.29 o 
  -3   8   1      165.64      166.98      8.00 o 
  -2   8   1      436.34      469.47      7.88 o 
  -1   8   1        0.41       -0.72      1.17 o 
   0   8   1    18923.94    17988.96     99.37 o 
   1   8   1       88.01       90.93      3.60 o 
   2   8   1       75.46      109.84      3.74 o 
   3   8   1      552.66      553.65     12.57 o 
   4   8   1        0.27        4.32      4.24 o 
   5   8   1       14.85       11.70      6.99 o 
   6   8   1      267.01      292.67     18.43 o 
   7   8   1      121.41      102.71     14.76 o 
   8   8   1        0.64        4.68     11.09 o 
  -8   9   1      115.59      141.74     32.96 o 
  -7   9   1       42.06       32.18     10.46 o 
  -6   9   1       31.06       30.74      9.06 o 
  -5   9   1       51.72       39.27      7.42 o 
  -4   9   1        5.06        7.81      4.98 o 
  -3   9   1       64.86       84.17      5.60 o 
  -2   9   1       17.01       13.07      2.25 o 
  -1   9   1     2396.25     2410.57     17.48 o 
   0   9   1     5649.00     5519.28     33.27 o 
   1   9   1      228.52      239.08      4.25 o 
   2   9   1      522.82      573.01      7.83 o 
   3   9   1      605.38      668.96     15.31 o 
   4   9   1      272.67      313.14     15.12 o 
   5   9   1        2.39        8.56      4.83 o 
   6   9   1        8.77        7.73      6.40 o 
   7   9   1      108.98      122.99     15.39 o 
   8   9   1        1.18       13.53     17.45 o 
  -8  10   1        4.40        7.27     10.59 o 
  -7  10   1       21.30       21.18      9.06 o 
  -6  10   1      191.77      189.53     15.45 o 
  -5  10   1        0.61        1.62      4.82 o 
  -4  10   1      641.60      572.81     17.81 o 
  -3  10   1     1313.48     1289.55     16.87 o 
  -2  10   1       18.70        9.51      2.09 o 
  -1  10   1     3636.85     3514.25     24.54 o 
   0  10   1      500.92      525.91      4.97 o 
   1  10   1        2.48        0.25      1.41 o 
   2  10   1      496.55      565.46      8.78 o 
   3  10   1        0.00       -0.77      3.07 o 
   4  10   1      633.31      609.43     49.39 o 
   5  10   1       15.83       18.22      5.65 o 
   6  10   1       16.88        4.48      5.41 o 
   7  10   1      108.75      140.50     16.19 o 
   8  10   1       88.77      100.21     16.43 o 
  -8  11   1        0.23        1.67     14.45 o 
  -7  11   1       72.76       76.74     13.04 o 
  -6  11   1      191.39      180.66     23.36 o 
  -5  11   1      485.69      478.94     21.41 o 
  -4  11   1      284.20      306.40     11.74 o 
  -3  11   1      298.90      301.58      8.40 o 
  -2  11   1      441.87      422.35      8.74 o 
  -1  11   1       36.61       41.86      2.15 o 
   0  11   1     2746.76     2691.04     17.47 o 
   1  11   1     6102.02     6069.65     43.57 o 
   2  11   1     2444.52     2440.51     25.55 o 
   3  11   1      612.91      692.61     11.08 o 
   4  11   1     1031.48     1056.06     22.60 o 
   5  11   1       21.51       20.00     10.83 o 
   6  11   1        0.34       -1.83      5.43 o 
   7  11   1        9.42       16.05      9.37 o 
   8  11   1        0.02        4.14     15.41 o 
  -8  12   1        0.10       25.52     17.10 o 
  -7  12   1        4.67        9.08      7.86 o 
  -6  12   1       12.71       18.63      8.37 o 
  -5  12   1      565.16      636.31     18.77 o 
  -4  12   1        2.84        6.94      4.52 o 
  -3  12   1      208.79      245.18      6.98 o 
  -2  12   1     1025.76     1058.74     13.79 o 
  -1  12   1      518.88      563.26      7.14 o 
   0  12   1     2509.64     2543.55     17.57 o 
   1  12   1       65.54       71.82      3.65 o 
   2  12   1       13.87       11.38      2.11 o 
   3  12   1      429.04      402.62      8.30 o 
   4  12   1        0.71        9.33      4.78 o 
   5  12   1        0.30       -0.49      4.79 o 
   6  12   1       19.52        4.91      6.16 o 
   7  12   1       51.96       36.34     18.11 o 
   8  12   1        3.80       20.64     17.40 o 
  -8  13   1        0.10       -2.45     14.86 o 
  -7  13   1        0.05       -1.09     12.92 o 
  -6  13   1      238.12      235.28     16.88 o 
  -5  13   1     1019.83     1032.58     24.53 o 
  -4  13   1       30.02       29.89      4.34 o 
  -3  13   1       26.01       47.18      4.47 o 
  -2  13   1     3669.46     3759.60     37.11 o 
  -1  13   1       37.35       39.40      2.04 o 
   0  13   1       19.86       17.51      4.12 o 
   1  13   1      573.50      556.00      6.24 o 
   2  13   1      128.92      140.99      4.40 o 
   3  13   1        2.02        3.68      2.74 o 
   4  13   1       41.82       32.55      5.93 o 
   5  13   1        2.48        8.01      5.58 o 
   6  13   1       57.73       41.61      8.05 o 
   7  13   1        0.03       -0.37     11.04 o 
   8  13   1        1.37       24.74     18.13 o 
  -8  14   1        5.25        8.16     16.24 o 
  -7  14   1        8.49        8.58     12.64 o 
  -6  14   1      418.14      461.01     17.55 o 
  -5  14   1      540.92      524.38     17.04 o 
  -4  14   1      339.33      355.07     10.10 o 
  -3  14   1        0.25        0.94      2.58 o 
  -2  14   1      296.07      279.84      8.41 o 
  -1  14   1        3.61        4.42      1.40 o 
   0  14   1     1514.40     1530.14     12.47 o 
   1  14   1        5.45        7.08      1.82 o 
   2  14   1      353.31      396.91      6.60 o 
   3  14   1       11.16       11.26      2.60 o 
   4  14   1        0.24        0.96      3.57 o 
   5  14   1       15.66       14.02      5.80 o 
   6  14   1       36.71       43.83      8.26 o 
   7  14   1       37.23       25.50     16.91 o 
   8  14   1        6.87        9.13     16.91 o 
  -8  15   1        0.65       15.47     16.14 o 
  -7  15   1       48.39       57.30     18.36 o 
  -6  15   1       23.57       34.27     10.45 o 
  -5  15   1        6.37       10.13      5.48 o 
  -4  15   1       28.13       21.98      6.12 o 
  -3  15   1        3.69        3.10      2.40 o 
  -2  15   1      300.40      328.26      7.59 o 
  -1  15   1        0.94       -0.15      1.44 o 
   0  15   1     1501.38     1505.25     12.45 o 
   1  15   1     1293.43     1349.90     12.56 o 
   2  15   1        0.08       -1.59      1.59 o 
   3  15   1      207.43      202.52      6.43 o 
   4  15   1       28.78       36.28      4.96 o 
   5  15   1      340.46      299.24     10.80 o 
   6  15   1      301.97      264.97     11.93 o 
   7  15   1        0.46        0.80      8.04 o 
   8  15   1        0.07       10.17     16.35 o 
  -8  16   1       13.29       34.25     19.30 o 
  -7  16   1       49.97       49.36     18.92 o 
  -6  16   1        0.61       -1.50      9.46 o 
  -5  16   1       22.75       23.84      6.45 o 
  -4  16   1       14.24       22.81      5.06 o 
  -3  16   1      586.28      597.16     10.87 o 
  -2  16   1       14.85       14.38      2.56 o 
  -1  16   1      376.54      385.40      6.06 o 
   0  16   1       29.74       48.33      2.34 o 
   1  16   1     3480.58     3458.45     27.09 o 
   2  16   1        0.39        0.78      1.71 o 
   3  16   1      632.18      630.26     10.65 o 
   4  16   1       25.83       25.07      5.64 o 
   5  16   1      177.41      143.34      8.45 o 
   6  16   1        0.00       -1.72      5.71 o 
   7  16   1       28.48       42.51     11.31 o 
   8  16   1        2.54        5.80     16.96 o 
  -8  17   1       14.20       27.53     18.99 o 
  -7  17   1       19.47       21.84     16.04 o 
  -6  17   1       48.13       39.05     11.23 o 
  -5  17   1        0.25        5.53      7.32 o 
  -4  17   1      187.81      191.03     10.45 o 
  -3  17   1        2.47       12.55      2.68 o 
  -2  17   1       53.47       56.51      3.36 o 
  -1  17   1      107.24      105.55      3.42 o 
   0  17   1     2318.16     2388.99     18.42 o 
   1  17   1     6279.15     6389.33     49.59 o 
   2  17   1        6.05       -0.10      1.51 o 
   3  17   1       26.51       27.33      2.94 o 
   4  17   1       42.61       49.92      9.69 o 
   5  17   1       19.09       27.18      6.45 o 
   6  17   1       62.63       78.53      9.61 o 
   7  17   1        2.05       -4.28      8.83 o 
   8  17   1       19.14        3.04     17.84 o 
  -8  18   1        4.23       18.15     16.98 o 
  -7  18   1        3.76       -7.20     12.56 o 
  -6  18   1        4.92       11.36      9.10 o 
  -5  18   1       86.69       79.06     11.62 o 
  -4  18   1      134.66      131.44      7.65 o 
  -3  18   1     1495.28     1528.44     18.26 o 
  -2  18   1       72.76       84.50      4.33 o 
  -1  18   1     1883.92     1965.69     17.42 o 
   0  18   1     1519.46     1527.27     13.45 o 
   1  18   1     2566.75     2565.74     19.37 o 
   2  18   1      603.06      635.61      8.19 o 
   3  18   1        2.65        3.50      2.25 o 
   4  18   1      163.86      177.26     10.34 o 
   5  18   1      416.27      453.62     16.33 o 
   6  18   1       31.28       25.69     11.10 o 
   7  18   1        8.50        5.72      9.76 o 
   8  18   1        3.05       21.88     20.06 o 
  -8  19   1       70.97       74.30     23.70 o 
  -7  19   1       49.94       27.34     16.41 o 
  -6  19   1      167.44      172.49     17.17 o 
  -5  19   1        9.23       12.14      8.26 o 
  -4  19   1        8.86        8.85      4.54 o 
  -3  19   1       20.53       16.71      3.41 o 
  -2  19   1      117.14      107.31      6.35 o 
  -1  19   1       68.23       93.06      5.80 o 
   0  19   1      695.86      745.11      8.04 o 
   1  19   1       39.99       53.58     12.14 o 
   2  19   1     1833.55     1826.04     17.06 o 
   3  19   1       43.88       53.78      4.43 o 
   4  19   1       18.20       18.45      5.00 o 
   5  19   1      263.14      268.12     13.36 o 
   6  19   1       10.16        4.34      6.60 o 
   7  19   1        0.01        9.09      7.61 o 
  -8  20   1        3.28       31.17     19.64 o 
  -7  20   1      155.30      183.74     27.59 o 
  -6  20   1      404.79      399.28     22.73 o 
  -5  20   1      611.14      571.26     26.61 o 
  -4  20   1        0.42       -1.02      3.06 o 
  -3  20   1      141.03      151.08      6.85 o 
  -2  20   1      146.76      151.41      7.49 o 
  -1  20   1       62.17       51.36      2.89 o 
   0  20   1      809.20      870.21      9.02 o 
   1  20   1      658.85      695.73      9.07 o 
   2  20   1      744.74      735.95     10.44 o 
   3  20   1      368.65      356.56     10.02 o 
   4  20   1       40.10       45.13      5.87 o 
   5  20   1       43.54       57.08      7.22 o 
   6  20   1       51.63       47.57      7.64 o 
   7  20   1       10.65       13.71     12.65 o 
  -8  21   1       13.95       10.57     17.61 o 
  -7  21   1      151.89      159.27     15.96 o 
  -6  21   1      264.09      283.86     15.29 o 
  -5  21   1       38.29       30.17      7.41 o 
  -4  21   1        2.32        4.88      3.46 o 
  -3  21   1        0.19       -2.90      2.92 o 
  -2  21   1       12.90       17.45      3.36 o 
  -1  21   1      910.02      907.38     10.48 o 
   0  21   1       93.65      120.82      3.01 o 
   1  21   1     1144.80     1098.94     12.25 o 
   2  21   1       61.57       64.17      5.30 o 
   3  21   1       20.17       22.51      3.51 o 
   4  21   1      136.11      130.88      7.35 o 
   5  21   1      414.17      409.25     14.07 o 
   6  21   1       14.47       11.09      6.07 o 
   7  21   1        2.89        8.33      9.50 o 
  -7  22   1       79.89       58.20     12.76 o 
  -6  22   1      490.14      481.24     19.24 o 
  -5  22   1        0.38        3.21      5.44 o 
  -4  22   1        3.79        8.26      3.73 o 
  -3  22   1       93.75       97.33      6.01 o 
  -2  22   1       42.61       62.44      4.37 o 
  -1  22   1     1199.44     1140.08     13.45 o 
   0  22   1       37.19       34.34      2.01 o 
   1  22   1     1034.86     1096.65     12.46 o 
   2  22   1      372.76      369.06     10.41 o 
   3  22   1       43.38       34.33      4.03 o 
   4  22   1        0.00        1.25      4.08 o 
   5  22   1        5.75       16.77      5.79 o 
   6  22   1       28.20       22.99      6.90 o 
   7  22   1        3.98       22.60     10.98 o 
  -7  23   1      113.36      119.12     20.53 o 
  -6  23   1        4.32       15.40      8.23 o 
  -5  23   1       49.57       58.94      8.79 o 
  -4  23   1      126.32      142.48     11.20 o 
  -3  23   1      263.70      244.92      8.42 o 
  -2  23   1      971.12      957.98     14.52 o 
  -1  23   1       12.92       26.41      2.86 o 
   0  23   1        6.10        6.46      1.63 o 
   1  23   1      101.38      143.99      4.72 o 
   2  23   1      418.89      441.93      9.38 o 
   3  23   1      140.82      149.88      6.52 o 
   4  23   1      139.37      130.58      8.91 o 
   5  23   1       15.37       24.01      6.20 o 
   6  23   1        8.12       14.83      6.95 o 
   7  23   1       21.89       27.95     12.43 o 
  -7  24   1      156.64      188.33     29.06 o 
  -6  24   1       12.08       22.25      9.41 o 
  -5  24   1        2.57        2.27      4.10 o 
  -4  24   1       51.77       65.76      5.96 o 
  -3  24   1       30.95       35.64      4.72 o 
  -2  24   1       26.52       36.25      3.88 o 
  -1  24   1       16.20       20.11      2.85 o 
   0  24   1      237.94      233.40      6.60 o 
   1  24   1        0.02        2.96      2.30 o 
   2  24   1      392.64      385.31      8.99 o 
   3  24   1      397.06      398.62      9.69 o 
   4  24   1        2.71        1.53      3.91 o 
   5  24   1        9.51       13.08      5.54 o 
   6  24   1        3.87        8.06      6.69 o 
   7  24   1       35.87       43.76     12.79 o 
  -7  25   1        0.26        6.36     14.95 o 
  -6  25   1      115.01      108.46     14.09 o 
  -5  25   1       18.80       11.23      6.67 o 
  -4  25   1      959.67      936.79     17.80 o 
  -3  25   1       56.98       71.47      5.29 o 
  -2  25   1       43.30       44.74      4.40 o 
  -1  25   1      456.12      442.89      8.08 o 
   0  25   1       26.35       32.50      3.29 o 
   1  25   1     1061.46     1091.47     16.86 o 
   2  25   1        8.98       18.83      3.39 o 
   3  25   1      530.52      528.88     11.23 o 
   4  25   1      189.09      186.67      9.04 o 
   5  25   1       36.24       27.28      9.25 o 
   6  25   1       99.65      100.46     11.52 o 
   7  25   1      130.38      150.13     18.56 o 
  -7  26   1        5.96       -1.72     14.61 o 
  -6  26   1       12.37       15.40     14.76 o 
  -5  26   1       10.90        5.97      5.58 o 
  -4  26   1      384.03      375.43     11.38 o 
  -3  26   1       42.79       52.06      5.34 o 
  -2  26   1      372.86      359.73     11.64 o 
  -1  26   1      204.49      202.55      6.62 o 
   0  26   1      849.11      820.48     11.35 o 
   1  26   1     1076.17     1056.58     11.61 o 
   2  26   1     1227.19     1249.01     16.26 o 
   3  26   1        1.93        5.20      3.07 o 
   4  26   1        0.02        4.60      4.38 o 
   5  26   1       36.86       47.83      7.38 o 
   6  26   1       17.02       29.72      9.87 o 
   7  26   1       15.74       18.72     11.88 o 
  -7  27   1        2.93       15.07     16.12 o 
  -6  27   1        0.72        1.82      8.25 o 
  -5  27   1        2.03       -3.16      4.92 o 
  -4  27   1        6.89        9.82      4.16 o 
  -3  27   1        5.96        5.10      3.45 o 
  -2  27   1      733.59      726.66     13.05 o 
  -1  27   1      657.35      635.60     12.25 o 
   0  27   1      361.30      345.41      7.88 o 
   1  27   1      447.03      468.86      7.90 o 
   2  27   1     1183.02     1158.29     15.71 o 
   3  27   1      465.02      454.50     10.77 o 
   4  27   1       22.04       28.34      5.42 o 
   5  27   1        0.54       -0.71      5.46 o 
   6  27   1      216.36      205.56     15.15 o 
   7  27   1        8.85       17.79     11.73 o 
  -7  28   1       87.19       92.85     24.89 o 
  -6  28   1       27.26       19.34     10.47 o 
  -5  28   1        0.52       -1.31      5.79 o 
  -4  28   1      299.49      293.22     11.85 o 
  -3  28   1       72.26       76.03      8.23 o 
  -2  28   1      403.17      407.92     10.83 o 
  -1  28   1      351.07      344.22      9.20 o 
   0  28   1       44.17       70.47      6.18 o 
   1  28   1       10.50       14.70      3.62 o 
   2  28   1      259.82      285.60      7.73 o 
   3  28   1        6.11       16.75      4.59 o 
   4  28   1       14.04        7.27      4.89 o 
   5  28   1      344.38      355.34     19.15 o 
   6  28   1       47.96       65.42     10.59 o 
   7  28   1       22.34        2.36     11.35 o 
  -7  29   1       84.81       95.04     16.55 o 
  -6  29   1        4.99       16.16      7.94 o 
  -5  29   1        0.47        7.52      5.43 o 
  -4  29   1        4.45        7.54      3.71 o 
  -3  29   1      243.23      239.17      8.44 o 
  -2  29   1       17.91       20.34      4.67 o 
  -1  29   1       19.77       28.94      4.01 o 
   0  29   1       81.60      100.23      5.13 o 
   1  29   1       48.75       28.19      4.80 o 
   2  29   1      628.60      611.37     12.28 o 
   3  29   1       12.40       11.55      4.31 o 
   4  29   1        1.54        3.42      4.57 o 
   5  29   1       16.63       22.72      7.68 o 
   6  29   1       93.22       96.96     12.12 o 
  -7  30   1       47.13       51.06     19.51 o 
  -6  30   1        4.71       10.21     10.90 o 
  -5  30   1       37.53       31.47      6.79 o 
  -4  30   1      500.70      492.07     12.44 o 
  -3  30   1      103.06      104.60      6.44 o 
  -2  30   1      570.12      504.63     13.98 o 
  -1  30   1      491.14      471.18     12.57 o 
   0  30   1       31.17       46.72      6.57 o 
   1  30   1       31.81       40.02      5.41 o 
   2  30   1      298.43      297.41      8.90 o 
   3  30   1      370.63      348.22     12.57 o 
   4  30   1      239.81      256.31     10.90 o 
   5  30   1      629.15      674.90     19.02 o 
   6  30   1        5.07       11.61      8.27 o 
  -6  31   1        0.51       12.58      8.15 o 
  -5  31   1       29.08       31.50      6.87 o 
  -4  31   1      562.94      521.24     12.95 o 
  -3  31   1       56.50       68.27      5.72 o 
  -2  31   1      109.46      132.58      8.40 o 
  -1  31   1      340.14      373.60      9.10 o 
   0  31   1        4.99        1.99      2.34 o 
   1  31   1       35.75       30.74      4.69 o 
   2  31   1        3.23        6.42      4.12 o 
   3  31   1       15.04       15.32      5.55 o 
   4  31   1       28.40       34.39      6.27 o 
   5  31   1        4.58       17.74      6.86 o 
   6  31   1       65.75       64.01     14.28 o 
  -6  32   1       10.09       11.95      7.71 o 
  -5  32   1        5.86        9.73      6.07 o 
  -4  32   1       11.66       19.52      5.06 o 
  -3  32   1       64.50       59.06      6.97 o 
  -2  32   1      392.79      357.80     12.30 o 
  -1  32   1        2.35       10.34      3.43 o 
   0  32   1       54.07       50.03      3.82 o 
   1  32   1       14.20        7.24      3.92 o 
   2  32   1        0.85        4.34      3.92 o 
   3  32   1      278.53      239.47     13.68 o 
   4  32   1       17.13       19.30      6.15 o 
   5  32   1      274.24      299.94     21.04 o 
   6  32   1       57.84       56.77     15.09 o 
  -6  33   1        8.40       22.44      8.84 o 
  -5  33   1       72.27       59.96      8.34 o 
  -4  33   1        9.85       14.09      5.97 o 
  -3  33   1       24.12       16.21      5.25 o 
  -2  33   1       26.64       39.94      8.10 o 
  -1  33   1       52.36       51.24      6.70 o 
   0  33   1       78.32       78.79      6.43 o 
   1  33   1        0.12        2.65      3.95 o 
   2  33   1       40.04       40.14      6.19 o 
   3  33   1        0.81        5.76      7.42 o 
   4  33   1       31.68       40.04      8.20 o 
   5  33   1      105.41       90.70      9.84 o 
   6  33   1        6.58        8.27     11.58 o 
  -6  34   1        0.21        4.07      6.53 o 
  -5  34   1        2.27        9.00      6.87 o 
  -4  34   1       52.12       54.15     10.06 o 
  -3  34   1       29.99       29.67      6.45 o 
  -2  34   1      257.58      264.38     10.24 o 
  -1  34   1        5.96       11.34      3.64 o 
   0  34   1       98.32       90.98      6.85 o 
   1  34   1       18.65       12.39      4.55 o 
   2  34   1      128.79      117.25      8.64 o 
   3  34   1      129.19      126.72     11.39 o 
   4  34   1       49.31       42.53     10.35 o 
   5  34   1        0.73        9.18      7.88 o 
   6  34   1        4.28       -3.64     11.25 o 
  -6  35   1       10.01        5.37      9.75 o 
  -5  35   1       16.43       35.24     13.65 o 
  -4  35   1      159.56      125.55     16.56 o 
  -3  35   1        6.77        6.28      4.66 o 
  -2  35   1       25.14       35.59      5.66 o 
  -1  35   1       10.12        9.96      3.73 o 
   0  35   1      118.85      100.96      6.65 o 
   1  35   1        8.47       15.98      5.90 o 
   2  35   1       14.72       14.13      7.64 o 
   3  35   1       10.62        9.63     11.98 o 
   4  35   1        4.27       -1.45      7.40 o 
   5  35   1       18.57       32.09      9.96 o 
  -5  36   1       13.93       29.56     10.28 o 
  -4  36   1       94.77      124.27     13.88 o 
  -3  36   1       30.72       41.27      8.74 o 
  -2  36   1      208.12      211.89     14.31 o 
  -1  36   1       81.04       80.86      5.57 o 
   0  36   1       28.81       24.02      4.71 o 
   1  36   1        5.69        5.14      5.63 o 
   2  36   1      131.42      126.80      9.16 o 
   3  36   1       62.09       68.60     21.38 o 
   4  36   1       24.92       12.91      8.79 o 
   5  36   1       16.21       19.20     10.38 o 
  -5  37   1        1.71       10.17      9.04 o 
  -4  37   1        3.50        2.98      7.78 o 
  -3  37   1        0.12        5.88      5.37 o 
  -2  37   1       10.06        6.87      4.73 o 
  -1  37   1      458.13      437.62     15.20 o 
   0  37   1       22.15       21.44      4.64 o 
   1  37   1       18.76       21.56      5.45 o 
   2  37   1      344.47      363.69     18.01 o 
   3  37   1      521.62      447.04     33.31 o 
   4  37   1       12.83       38.55     10.74 o 
   5  37   1        1.10       18.97     10.55 o 
  -5  38   1        9.51        8.80      9.72 o 
  -4  38   1      135.31      135.92     14.70 o 
  -3  38   1        1.20       10.43      5.88 o 
  -2  38   1      102.48      107.64      8.19 o 
  -1  38   1       26.53       52.62      6.45 o 
   0  38   1       79.55       54.53      8.15 o 
   1  38   1        1.18       -1.63      4.24 o 
   2  38   1        5.79        5.45      7.93 o 
   3  38   1       99.88       81.52     12.26 o 
   4  38   1        1.40        6.53      8.73 o 
   5  38   1       38.07       39.60     12.53 o 
  -5  39   1      119.19      122.28     15.61 o 
  -4  39   1        0.43       13.48      8.87 o 
  -3  39   1        7.32       10.17      6.21 o 
  -2  39   1       47.11       44.95      7.00 o 
  -1  39   1        0.05       10.12      3.81 o 
   0  39   1        0.00        5.83      5.76 o 
   1  39   1        4.69        5.75      5.46 o 
   2  39   1       44.13       54.60     10.32 o 
   3  39   1       58.47       45.43     10.36 o 
   4  39   1       67.10       57.32     12.15 o 
   5  39   1       90.69       74.82     14.60 o 
  -5  40   1       81.64       49.78     12.21 o 
  -4  40   1        3.89        5.01      8.56 o 
  -3  40   1       24.06       18.88      6.82 o 
  -2  40   1       16.06       21.57      6.21 o 
  -1  40   1       16.27       32.91      5.10 o 
   0  40   1        0.34       -1.62      5.24 o 
   1  40   1        9.71        3.06      8.69 o 
   2  40   1        0.09       16.35      8.32 o 
   3  40   1        1.64        5.04     10.86 o 
   4  40   1       10.47        1.97      8.80 o 
  -4  41   1        0.26        2.78      8.84 o 
  -3  41   1        0.14       13.98      8.17 o 
  -2  41   1        3.77        7.51      7.64 o 
  -1  41   1      102.04      113.35     18.36 o 
   0  41   1        1.16        7.70      5.66 o 
   1  41   1        7.48       21.35      6.42 o 
   2  41   1       19.78       20.03     17.47 o 
   3  41   1        2.04        8.15      8.54 o 
   4  41   1       28.77       24.87     10.80 o 
  -4  42   1        4.86       17.09     10.88 o 
  -3  42   1        1.07        7.88     13.34 o 
  -2  42   1       77.14       88.06      9.53 o 
  -1  42   1        9.97       25.10      6.15 o 
   0  42   1        3.35        1.17      5.29 o 
   1  42   1        0.02       14.80      6.08 o 
   2  42   1        0.06        2.44      7.67 o 
   3  42   1       97.02      117.19     18.34 o 
   4  42   1       17.80       21.76     11.03 o 
  -4  43   1       33.68       13.77     15.85 o 
  -3  43   1        0.00       -0.30      8.00 o 
  -2  43   1        0.43        8.11      6.19 o 
  -1  43   1        5.82        3.42      7.72 o 
   0  43   1        9.86       16.44      6.97 o 
   1  43   1        0.52       11.51      5.70 o 
   2  43   1       86.23       61.33     11.34 o 
   3  43   1       23.74       46.06     22.65 o 
  -3  44   1       19.19       22.62     12.51 o 
  -2  44   1        0.31       12.08      6.38 o 
  -1  44   1        0.95       15.36      8.63 o 
   0  44   1       18.37        8.11      5.31 o 
   1  44   1       10.66        5.13      7.13 o 
   2  44   1        0.81        7.90      8.39 o 
   3  44   1        0.70        5.97      9.69 o 
  -3  45   1       32.06       36.55     11.12 o 
  -2  45   1       65.14       58.02      8.75 o 
  -1  45   1       53.50       62.69     17.68 o 
   0  45   1       32.00       35.86      6.18 o 
   1  45   1        9.97       11.20     11.56 o 
   2  45   1       31.42       27.65      9.94 o 
  -2  46   1       24.83       27.75      7.79 o 
  -1  46   1       49.40       47.27     11.71 o 
   0  46   1       37.16       45.33      6.48 o 
   1  46   1        0.04       -3.77     11.09 o 
   2  46   1        0.59       13.93      9.31 o 
  -1  47   1        1.68       22.20     13.83 o 
   0  47   1        3.79       21.68      7.58 o 
   1  47   1       18.32       35.04     18.78 o 
   0  48   1       12.47       20.90     10.63 o 
  -9   0   2        0.48       33.62     19.64 o 
  -8   0   2       53.28       74.02     21.79 o 
  -7   0   2      282.58      293.73     29.66 o 
  -6   0   2       11.26       19.01     12.29 o 
  -5   0   2       37.19       77.96     15.45 o 
  -4   0   2      351.90      339.29     21.73 o 
  -3   0   2      343.10      376.49     19.62 o 
  -2   0   2     3295.21     3070.39     70.36 o 
  -1   0   2      441.87      346.93      7.23 o 
   0   0   2      644.29      581.95      7.35 o 
   1   0   2    14654.90    14722.74    166.13 o 
   2   0   2     1709.82     1746.05     43.03 o 
   3   0   2     1218.74     1158.38     19.15 o 
   4   0   2       83.18       80.56     13.77 o 
   5   0   2        2.53       18.55     11.26 o 
   6   0   2      232.33      229.65     25.54 o 
   7   0   2       36.48       51.67     18.05 o 
   8   0   2      252.13      225.61     30.50 o 
  -9   1   2       40.65       63.07     29.28 o 
  -8   1   2       20.20       20.24     10.69 o 
  -7   1   2        1.24       12.05      9.07 o 
  -6   1   2       32.39       29.76      8.73 o 
  -5   1   2      215.30      234.22     15.78 o 
  -4   1   2      728.17      763.94     22.93 o 
  -3   1   2     1061.74     1133.49     26.02 o 
  -2   1   2     2319.88     2331.50     39.81 o 
  -1   1   2       64.01       72.96      2.47 o 
   0   1   2     2015.43     1964.79     12.73 o 
   1   1   2       79.51      116.05      5.99 o 
   2   1   2       71.66       71.23      6.44 o 
   3   1   2       51.17       60.21      3.78 o 
   4   1   2       44.68       46.95      5.51 o 
   5   1   2       41.73       33.10      8.79 o 
   6   1   2       16.76       17.96      8.95 o 
   7   1   2      129.16      140.96     31.87 o 
   8   1   2       78.15      117.94     21.22 o 
  -9   2   2        1.11        8.05     11.88 o 
  -8   2   2      190.29      197.40     19.80 o 
  -7   2   2        3.12        6.00     10.19 o 
  -6   2   2     1575.14     1527.91     40.65 o 
  -5   2   2      521.28      500.91     20.54 o 
  -4   2   2      122.04      155.07     11.73 o 
  -3   2   2      150.57      176.98     10.31 o 
  -2   2   2     2769.07     2614.47     43.70 o 
  -1   2   2      712.58      659.29      6.60 o 
   0   2   2       14.33       14.26      1.65 o 
   1   2   2    14841.49    15202.22    170.83 o 
   2   2   2      676.78      652.61     13.75 o 
   3   2   2     1638.79     1713.44     27.53 o 
   4   2   2       20.60       26.66      9.25 o 
   5   2   2        0.32       -1.62      6.25 o 
   6   2   2        0.42        3.10     12.12 o 
   7   2   2       31.38       17.25     10.93 o 
   8   2   2       14.70        4.71     12.94 o 
  -8   3   2        1.11       22.82     11.20 o 
  -7   3   2        6.04       12.58     11.41 o 
  -6   3   2     1557.03     1535.57     41.48 o 
  -5   3   2     1213.66     1197.30     32.80 o 
  -4   3   2      219.14      223.74     18.54 o 
  -3   3   2     1416.56     1515.71     31.53 o 
  -2   3   2      367.30      351.30     11.78 o 
  -1   3   2     2007.70     1923.12     15.86 o 
   0   3   2     2655.32     2528.44     17.75 o 
   1   3   2     1930.97     1988.31     26.16 o 
   2   3   2      188.90      189.49      7.23 o 
   3   3   2      126.84      143.32      8.71 o 
   4   3   2       36.64       32.90      6.27 o 
   5   3   2      182.67      192.50     14.76 o 
   6   3   2      152.01      148.75     15.29 o 
   7   3   2      187.29      243.20     19.96 o 
   8   3   2       36.10       38.75     13.31 o 
  -8   4   2       30.21       31.71     12.28 o 
  -7   4   2       31.93       11.67     11.61 o 
  -6   4   2       16.33       32.62      9.37 o 
  -5   4   2        0.34       18.48      7.75 o 
  -4   4   2     1366.47     1303.55     31.38 o 
  -3   4   2       66.55       67.85      7.31 o 
  -2   4   2     1802.77     1891.46     27.75 o 
  -1   4   2      565.35      595.13      6.40 o 
   0   4   2      376.77      368.65      4.13 o 
   1   4   2      988.25     1030.73     24.36 o 
   2   4   2      130.15      133.26      8.15 o 
   3   4   2      136.07      139.91      6.78 o 
   4   4   2       71.70       54.31      8.54 o 
   5   4   2      244.72      233.73     11.90 o 
   6   4   2      109.21      127.67     22.08 o 
   7   4   2       59.33       60.49     29.02 o 
   8   4   2       15.38       24.90     12.95 o 
  -8   5   2        6.03       31.98     12.37 o 
  -7   5   2        4.23       -1.07      9.43 o 
  -6   5   2      232.31      267.87     32.37 o 
  -5   5   2     3377.33     3127.64     61.24 o 
  -4   5   2        0.36        3.07      5.27 o 
  -3   5   2      418.64      434.10     20.28 o 
  -2   5   2      556.85      572.20     11.39 o 
  -1   5   2       22.41       25.27      1.69 o 
   0   5   2     1792.11     1752.25     13.08 o 
   1   5   2     5122.65     5156.69     45.85 o 
   2   5   2       76.29       75.52      3.77 o 
   3   5   2      797.43      793.20     14.21 o 
   4   5   2       88.42      111.04      8.03 o 
   5   5   2      116.54      102.79     10.71 o 
   6   5   2      351.88      287.20     18.31 o 
   7   5   2      207.98      255.68     33.26 o 
   8   5   2       33.15       23.33     20.28 o 
  -8   6   2       87.75      112.29     16.70 o 
  -7   6   2        7.80        8.53      8.22 o 
  -6   6   2      524.49      516.30     22.74 o 
  -5   6   2      396.58      392.51     18.07 o 
  -4   6   2      328.09      300.73     18.69 o 
  -3   6   2      487.59      511.56     13.47 o 
  -2   6   2      190.93      203.72      5.96 o 
  -1   6   2      213.59      176.34      3.12 o 
   0   6   2      268.33      288.59      3.80 o 
   1   6   2       18.39       20.32      2.49 o 
   2   6   2       45.83       44.90      3.26 o 
   3   6   2       25.49       28.84      3.11 o 
   4   6   2        5.48        1.53      4.39 o 
   5   6   2      171.76      150.72     11.16 o 
   6   6   2       23.12       20.49     11.19 o 
   7   6   2        0.04       -0.15      9.21 o 
   8   6   2       72.09       65.90     14.76 o 
  -8   7   2      122.22      135.10     17.47 o 
  -7   7   2       52.19       59.62     12.73 o 
  -6   7   2        4.98       17.71      8.40 o 
  -5   7   2     1056.31     1020.16     29.46 o 
  -4   7   2        1.33        1.34      4.97 o 
  -3   7   2       95.44       86.12      5.35 o 
  -2   7   2      233.54      244.81      5.84 o 
  -1   7   2     2234.67     2106.24     15.36 o 
   0   7   2     1957.10     1947.85     14.34 o 
   1   7   2     6400.10     6464.81     64.94 o 
   2   7   2      173.78      183.74      6.63 o 
   3   7   2      365.61      374.52      7.93 o 
   4   7   2      410.75      409.24     13.27 o 
   5   7   2        0.01       -1.19      5.42 o 
   6   7   2      212.06      193.63     16.51 o 
   7   7   2       95.05       73.47     13.68 o 
   8   7   2       46.22       41.61     21.73 o 
  -8   8   2        8.38       24.16     11.76 o 
  -7   8   2        0.30        5.84      8.59 o 
  -6   8   2       80.14       98.17     12.87 o 
  -5   8   2        1.72        6.75      6.96 o 
  -3   8   2      647.59      722.22     11.73 o 
  -2   8   2       51.84       72.94      3.70 o 
  -1   8   2     4084.84     3910.09     25.66 o 
   0   8   2       90.99       76.63      2.59 o 
   1   8   2     1419.30     1449.09     11.88 o 
   2   8   2        1.92        6.20      1.88 o 
   3   8   2        9.71        8.06      2.01 o 
   4   8   2       76.50       93.20      7.67 o 
   5   8   2      154.54      153.78     10.32 o 
   6   8   2        1.34        4.49      7.73 o 
   7   8   2       20.32       37.04     13.53 o 
   8   8   2       99.00       92.32     23.61 o 
  -8   9   2       35.21       41.21     12.75 o 
  -7   9   2       80.15       70.23     15.27 o 
  -6   9   2        1.34       15.90      7.56 o 
  -5   9   2        0.35        1.72      4.82 o 
  -4   9   2      994.62      957.15     16.80 o 
  -3   9   2     2989.06     3071.41     32.85 o 
  -2   9   2      296.97      302.22      6.67 o 
  -1   9   2       71.33       76.48      2.29 o 
   0   9   2      275.98      274.86      3.51 o 
   1   9   2       90.62       87.13      3.79 o 
   2   9   2       11.30        5.09      2.42 o 
   3   9   2       29.29       31.25      4.53 o 
   4   9   2       49.67       56.11      6.62 o 
   5   9   2       81.89       79.99      8.39 o 
   6   9   2      175.28      197.63     16.88 o 
   7   9   2        8.93        9.58      9.46 o 
   8   9   2       54.76       74.25     22.65 o 
  -8  10   2       32.83       55.87     13.76 o 
  -7  10   2        1.35       10.39      8.70 o 
  -6  10   2       94.83       82.74     17.21 o 
  -5  10   2        1.00        5.51      6.36 o 
  -4  10   2       49.21       43.13      4.78 o 
  -3  10   2       49.78       46.73      3.61 o 
  -2  10   2      422.06      486.67      8.68 o 
  -1  10   2      580.51      551.99      6.02 o 
   0  10   2      534.55      529.48      5.17 o 
   1  10   2       61.94       61.17      2.27 o 
   2  10   2      196.64      227.18      4.46 o 
   3  10   2       69.15       54.67      3.85 o 
   4  10   2      198.47      229.30     11.54 o 
   5  10   2      336.32      316.82     26.37 o 
   6  10   2       13.53       10.45      8.43 o 
   7  10   2       78.55       79.37     14.16 o 
   8  10   2       25.94       16.64     18.46 o 
  -8  11   2        5.18        5.63     15.57 o 
  -7  11   2      215.72      181.00     58.16 o 
  -6  11   2       66.56       91.42     18.46 o 
  -5  11   2        9.69        9.37      6.92 o 
  -4  11   2       35.94       44.17      4.72 o 
  -3  11   2      194.59      213.92      7.19 o 
  -2  11   2      311.51      294.93      6.72 o 
  -1  11   2      139.52      138.88      3.03 o 
   0  11   2       18.51       20.50      1.44 o 
   1  11   2     1020.22     1031.70     10.70 o 
   2  11   2       51.41       61.97      3.90 o 
   3  11   2      163.14      173.84     10.53 o 
   4  11   2       43.10       39.85     10.06 o 
   5  11   2       10.32       12.23      6.55 o 
   6  11   2        0.03       -2.32      5.41 o 
   7  11   2      176.66      184.90     28.84 o 
   8  11   2      128.00      135.74     27.19 o 
  -8  12   2        0.31       15.11     15.20 o 
  -7  12   2      145.93      133.04     24.83 o 
  -6  12   2      413.28      387.39     19.74 o 
  -5  12   2       76.65       81.76     10.39 o 
  -4  12   2        2.97        5.09      3.54 o 
  -3  12   2      631.20      685.40     11.78 o 
  -2  12   2     1807.26     1799.35     20.88 o 
  -1  12   2       24.41       38.39      1.85 o 
   0  12   2        0.74        1.36      1.25 o 
   1  12   2     1471.51     1453.22     13.72 o 
   2  12   2      360.35      361.34      5.42 o 
   3  12   2      119.54      118.63      4.22 o 
   4  12   2       57.03       68.95      5.90 o 
   5  12   2       95.76       95.08      9.84 o 
   6  12   2       93.79       96.24      9.56 o 
   7  12   2       48.81       61.86     17.99 o 
   8  12   2       22.54       44.69     21.02 o 
  -8  13   2       28.62       23.78     18.02 o 
  -7  13   2      494.59      544.11     39.71 o 
  -6  13   2      588.80      545.60     22.81 o 
  -5  13   2      339.02      322.33     13.61 o 
  -4  13   2     1432.37     1391.22     22.13 o 
  -3  13   2      732.23      709.62     12.13 o 
  -2  13   2      182.22      180.40      5.75 o 
  -1  13   2      179.48      156.89      3.30 o 
   0  13   2     2040.95     2091.89     16.02 o 
   1  13   2       16.26       22.63      1.98 o 
   2  13   2      183.69      183.46      3.93 o 
   3  13   2        1.46        1.82      2.45 o 
   4  13   2       12.06       10.95      4.27 o 
   5  13   2      705.50      722.47     16.71 o 
   6  13   2       19.33       15.17      5.65 o 
   7  13   2        0.19        7.67      8.71 o 
   8  13   2       18.14       33.26     20.08 o 
  -8  14   2       12.96       11.22     15.60 o 
  -7  14   2      146.04      153.66     25.64 o 
  -6  14   2       56.76       70.40     11.25 o 
  -5  14   2        3.08        4.60      5.44 o 
  -4  14   2      421.33      387.82      9.72 o 
  -3  14   2       73.10       73.20      5.02 o 
  -2  14   2        5.72        5.97      2.26 o 
  -1  14   2       48.68       46.81      3.11 o 
   0  14   2       53.84       51.69      2.10 o 
   1  14   2      143.72      151.89      3.69 o 
   2  14   2      192.15      188.79      4.14 o 
   3  14   2       13.17       15.97      3.12 o 
   4  14   2      317.77      310.83     10.50 o 
   5  14   2        5.22        7.54      4.54 o 
   6  14   2        1.88        7.01      4.73 o 
   7  14   2        0.28        8.19      9.13 o 
   8  14   2       15.29       28.49     19.91 o 
  -8  15   2       11.28        2.09     15.53 o 
  -7  15   2      204.77      239.83     30.19 o 
  -6  15   2        5.78        8.21     12.69 o 
  -5  15   2        0.09        1.86      5.52 o 
  -4  15   2      582.74      531.09     11.53 o 
  -3  15   2      360.68      350.43      8.46 o 
  -2  15   2       64.03       82.64      3.73 o 
  -1  15   2       15.06       24.11      1.83 o 
   0  15   2      359.61      418.59      4.94 o 
   1  15   2      170.59      168.59      3.97 o 
   2  15   2       56.03       69.29      2.98 o 
   3  15   2      105.22      118.66      5.31 o 
   4  15   2      118.52      134.95      8.61 o 
   5  15   2        6.05       12.13      4.72 o 
   6  15   2        3.37        6.70      5.31 o 
   7  15   2       44.08       36.56     11.81 o 
  -8  16   2        1.80       27.45     17.75 o 
  -7  16   2        2.15        5.78     13.48 o 
  -6  16   2        0.00        5.59     11.91 o 
  -5  16   2       41.82       44.72      7.37 o 
  -4  16   2       87.48       91.74      5.76 o 
  -3  16   2      210.76      195.19      6.57 o 
  -2  16   2       18.65       20.63      2.26 o 
  -1  16   2      152.55      142.54      3.49 o 
   0  16   2       72.92       87.21      2.55 o 
   1  16   2      373.52      404.08      6.16 o 
   2  16   2       26.58       33.91      2.17 o 
   3  16   2       94.10       96.82      4.66 o 
   4  16   2       53.30       53.92      7.73 o 
   5  16   2       56.86       59.10      7.51 o 
   6  16   2        2.78        4.35      5.35 o 
   7  16   2       91.10      109.69     15.76 o 
  -8  17   2        0.01       14.51     17.08 o 
  -7  17   2        9.68       10.53     14.42 o 
  -6  17   2       14.27       20.12      9.95 o 
  -5  17   2        8.47       21.52      8.34 o 
  -4  17   2      619.11      604.39     12.46 o 
  -3  17   2      292.86      277.05      9.15 o 
  -2  17   2      254.11      259.09      5.93 o 
  -1  17   2      764.54      759.06      8.00 o 
   0  17   2        0.94        2.08      1.27 o 
   1  17   2       36.24       43.21      2.58 o 
   2  17   2      161.57      164.74      3.95 o 
   3  17   2      607.11      649.60      9.79 o 
   4  17   2      385.47      360.97     10.12 o 
   5  17   2        0.69        6.80      5.32 o 
   6  17   2       88.73       79.43      8.30 o 
   7  17   2       80.55       84.51     18.67 o 
  -8  18   2        0.01      -11.01     15.14 o 
  -7  18   2        2.65       19.53     15.37 o 
  -6  18   2      385.98      350.92     21.24 o 
  -5  18   2        2.57        2.79      7.64 o 
  -4  18   2      516.25      512.18     13.54 o 
  -3  18   2      259.31      267.96      7.62 o 
  -2  18   2       32.61       23.00      3.12 o 
  -1  18   2        2.79        9.17      1.66 o 
   0  18   2     1280.84     1330.07     10.83 o 
   1  18   2     1216.60     1244.64     11.82 o 
   2  18   2      116.51      107.77      4.16 o 
   3  18   2       87.27       81.41      5.00 o 
   4  18   2       93.87       97.81      7.31 o 
   5  18   2       11.38        2.45      4.68 o 
   6  18   2        3.45        0.48      5.63 o 
   7  18   2       25.43       25.96     17.48 o 
  -8  19   2       20.76       30.92     18.80 o 
  -7  19   2       51.94       88.13     22.46 o 
  -6  19   2       46.12       23.41     11.23 o 
  -5  19   2        7.05        8.97      8.03 o 
  -4  19   2      138.79      177.22      8.99 o 
  -3  19   2        1.73        3.99      3.01 o 
  -2  19   2       23.43       22.51      3.46 o 
  -1  19   2      160.48      159.46      4.05 o 
   0  19   2      119.39      122.26      3.53 o 
   1  19   2       68.79       79.99      3.21 o 
   2  19   2      191.04      204.52      4.60 o 
   3  19   2       11.33       24.74      3.77 o 
   4  19   2        0.44        6.87      4.30 o 
   5  19   2        6.86        5.77      4.81 o 
   6  19   2        0.05        2.10      5.29 o 
   7  19   2       13.18        5.09     15.24 o 
  -8  20   2        1.29       18.02     17.73 o 
  -7  20   2       11.56       -8.44     12.27 o 
  -6  20   2       54.98       63.58     17.08 o 
  -5  20   2       48.96       35.34     10.39 o 
  -4  20   2       39.62       45.70      5.83 o 
  -3  20   2       23.91       34.17      4.28 o 
  -2  20   2       60.76       79.27      5.07 o 
  -1  20   2      142.33      146.26      4.03 o 
   0  20   2       86.07       78.21      2.65 o 
   1  20   2       94.35      100.06      3.61 o 
   2  20   2      140.85      175.47      5.92 o 
   3  20   2      680.93      704.59     12.25 o 
   4  20   2      393.67      392.19     17.79 o 
   5  20   2       36.87       35.44      6.42 o 
   6  20   2        0.91       10.42      6.18 o 
   7  20   2        2.21       20.43     17.86 o 
  -8  21   2       68.97       50.26     22.09 o 
  -7  21   2       46.72       39.00     17.77 o 
  -6  21   2       13.82       20.30     10.39 o 
  -5  21   2      280.76      261.66     18.88 o 
  -4  21   2      157.85      165.38      7.86 o 
  -3  21   2       78.23       79.19      5.61 o 
  -2  21   2       44.60       41.57      4.17 o 
  -1  21   2       70.53       82.02      3.24 o 
   0  21   2       35.22       41.88      2.99 o 
   1  21   2      163.94      159.68      4.40 o 
   2  21   2       12.82       12.42      2.46 o 
   3  21   2        0.61        1.37      3.69 o 
   4  21   2      104.72       92.60      7.73 o 
   5  21   2       55.35       50.61      7.15 o 
   6  21   2        1.03        5.38      5.93 o 
   7  21   2       34.77       30.59     18.23 o 
  -8  22   2      109.20       75.89     25.73 o 
  -7  22   2       36.24       49.17     19.09 o 
  -6  22   2        0.00       -2.26     11.60 o 
  -5  22   2       86.92       73.49      7.62 o 
  -4  22   2       78.57       88.31      6.34 o 
  -3  22   2      235.50      240.56      8.33 o 
  -2  22   2        0.14        0.85      2.80 o 
  -1  22   2       17.11       18.32      2.20 o 
   0  22   2        0.09        0.37      1.69 o 
   1  22   2      154.28      153.54      4.73 o 
   2  22   2        2.88        2.57      2.82 o 
   3  22   2      149.87      157.59      8.43 o 
   4  22   2       18.78       21.40      5.50 o 
   5  22   2        7.66        8.22      5.39 o 
   6  22   2        4.67        2.76      7.06 o 
   7  22   2       79.82      119.49     18.89 o 
  -7  23   2       80.83       86.13     14.26 o 
  -6  23   2        5.45        0.37      7.43 o 
  -5  23   2        2.71        1.37      3.96 o 
  -4  23   2      955.21      916.47     23.23 o 
  -3  23   2      472.34      417.14     10.90 o 
  -2  23   2       20.47       16.86      3.70 o 
  -1  23   2      149.71      160.60      4.27 o 
   0  23   2      136.39      144.07      3.87 o 
   1  23   2      169.79      159.81      7.32 o 
   2  23   2      273.11      285.54      7.07 o 
   3  23   2      367.04      337.83     12.11 o 
   4  23   2       69.13       65.83      6.24 o 
   5  23   2        1.74        0.71      5.11 o 
   6  23   2        3.87        5.60      7.33 o 
   7  23   2      113.76      142.38     17.94 o 
  -7  24   2       16.12       30.78     10.87 o 
  -6  24   2       18.65       20.98      9.21 o 
  -5  24   2       76.83       80.01      7.06 o 
  -4  24   2      190.18      181.86      8.52 o 
  -3  24   2      225.14      217.68     11.18 o 
  -2  24   2       81.89       80.04     10.94 o 
  -1  24   2      176.16      171.25      4.37 o 
   0  24   2       40.75       38.82      2.88 o 
   1  24   2      362.06      354.68      7.71 o 
   2  24   2       54.41       47.34      3.97 o 
   3  24   2       75.29       63.37      5.85 o 
   4  24   2       24.69       28.10      5.34 o 
   5  24   2        1.90        1.74      5.20 o 
   6  24   2       45.72       43.92      9.59 o 
   7  24   2       56.19       42.01     13.34 o 
  -7  25   2        5.00       14.59     15.45 o 
  -6  25   2       79.35       98.58     13.66 o 
  -5  25   2      106.63      103.52      8.99 o 
  -4  25   2      139.55      143.03      7.98 o 
  -3  25   2      464.87      427.42     12.66 o 
  -2  25   2      295.65      256.38      8.37 o 
  -1  25   2      690.26      629.50     10.04 o 
   0  25   2      134.05      147.32      5.23 o 
   1  25   2      246.24      278.36      7.91 o 
   2  25   2      138.22      142.20      6.25 o 
   3  25   2      434.76      391.74     11.13 o 
   4  25   2       72.62       73.78      6.93 o 
   5  25   2       21.70       27.87      7.20 o 
   6  25   2      114.35      135.61     13.22 o 
   7  25   2       41.43       48.38     13.72 o 
  -7  26   2       67.59       55.37     21.12 o 
  -6  26   2       53.51       62.33     12.29 o 
  -5  26   2        0.81       12.49      4.81 o 
  -4  26   2      181.26      192.67      9.10 o 
  -3  26   2      203.05      215.58     11.84 o 
  -2  26   2       35.80       43.86      5.75 o 
  -1  26   2       26.63       29.56      2.88 o 
   0  26   2      964.36      951.31     14.43 o 
   1  26   2      152.76      149.07      6.96 o 
   2  26   2        0.01        1.98      2.85 o 
   3  26   2        1.54        0.98      3.95 o 
   4  26   2        9.14        8.33      4.61 o 
   5  26   2       18.28       18.32      6.39 o 
   6  26   2       26.53       20.31      8.33 o 
   7  26   2        4.40        1.71     10.84 o 
  -7  27   2       48.39       47.50     19.78 o 
  -6  27   2        2.37        4.65      8.83 o 
  -5  27   2       53.38       48.66      6.27 o 
  -4  27   2       73.36       77.42      7.59 o 
  -3  27   2       17.57       17.29      4.28 o 
  -2  27   2        7.37        7.86      3.40 o 
  -1  27   2       54.07       50.86      4.36 o 
   0  27   2      642.74      662.38     11.93 o 
   1  27   2        3.96        9.00      3.49 o 
   2  27   2       52.95       49.18      4.63 o 
   3  27   2      311.09      300.30     10.14 o 
   4  27   2        1.19        5.63      4.75 o 
   5  27   2      184.34      181.54     22.22 o 
   6  27   2       51.06       40.54      9.52 o 
  -7  28   2        1.83        4.40     16.24 o 
  -6  28   2       80.29      113.09     17.90 o 
  -5  28   2      167.99      186.40     20.18 o 
  -4  28   2       12.84        9.38      4.42 o 
  -3  28   2      619.65      609.01     13.81 o 
  -2  28   2        9.44        9.12      3.84 o 
  -1  28   2       12.07       10.62      4.31 o 
   0  28   2      943.41      929.68     16.13 o 
   1  28   2      308.09      312.24     10.72 o 
   2  28   2       26.23       20.37      4.17 o 
   3  28   2       41.52       30.31      5.30 o 
   4  28   2      245.99      233.91     10.64 o 
   5  28   2       54.68       61.24     16.53 o 
   6  28   2       12.17       13.27     11.49 o 
  -7  29   2       16.62        7.22     17.15 o 
  -6  29   2       39.62       34.23     11.39 o 
  -5  29   2        5.45        3.88      5.02 o 
  -4  29   2       39.48       44.86      5.81 o 
  -3  29   2       15.26       14.17      3.92 o 
  -2  29   2       16.11        9.83      3.73 o 
  -1  29   2      967.27      919.47     15.58 o 
   0  29   2      163.53      177.18     10.82 o 
   1  29   2     1308.65     1249.29     19.98 o 
   2  29   2        9.51        8.14      5.04 o 
   3  29   2       18.41       16.64      4.76 o 
   4  29   2      120.75      103.96      7.93 o 
   5  29   2       12.53       10.11      7.40 o 
   6  29   2       11.14        4.91     10.25 o 
  -7  30   2       14.31        1.32     16.50 o 
  -6  30   2        2.68       -3.10      9.30 o 
  -5  30   2       11.60       14.69      5.46 o 
  -4  30   2       52.08       59.39      7.48 o 
  -3  30   2       83.55       80.52      6.62 o 
  -2  30   2      176.28      185.05      9.50 o 
  -1  30   2       41.36       75.66      5.46 o 
   0  30   2       35.44       34.25      6.31 o 
   1  30   2       21.61       39.32      5.48 o 
   2  30   2        0.36       -0.06      5.07 o 
   3  30   2        0.04        3.58      4.28 o 
   4  30   2        2.51       -2.22      4.75 o 
   5  30   2        2.44        0.64      6.93 o 
   6  30   2       16.04       44.64     13.08 o 
  -6  31   2        8.67        1.93      9.90 o 
  -5  31   2       21.52       14.30      5.86 o 
  -4  31   2        0.67        1.97      3.79 o 
  -3  31   2      201.41      193.00     15.87 o 
  -2  31   2       47.34       47.53      6.22 o 
  -1  31   2       30.21       27.86      4.43 o 
   0  31   2       85.84       84.76      5.93 o 
   1  31   2      240.61      231.52      9.08 o 
   2  31   2       11.46        5.92      6.36 o 
   3  31   2        7.62       12.63      5.37 o 
   4  31   2       83.88       71.71      8.40 o 
   5  31   2       18.99       18.80      8.46 o 
   6  31   2      145.91      184.20     19.81 o 
  -6  32   2       12.02       19.81      7.38 o 
  -5  32   2        0.68        8.68      5.95 o 
  -4  32   2        2.20        4.96      4.55 o 
  -3  32   2       83.51       84.28      7.96 o 
  -2  32   2       25.17       35.01      8.27 o 
  -1  32   2      224.95      267.37      8.66 o 
   0  32   2      110.68      100.02      7.01 o 
   1  32   2        0.52        1.16      3.70 o 
   2  32   2      141.18      130.67     10.70 o 
   3  32   2       96.44      105.95      8.87 o 
   4  32   2       21.43       18.15      6.31 o 
   5  32   2        0.22        1.55      6.36 o 
   6  32   2       90.28       81.68     15.84 o 
  -6  33   2        6.91       14.01      6.89 o 
  -5  33   2        1.63       10.26      6.74 o 
  -4  33   2        1.56        0.78      5.12 o 
  -3  33   2       12.20       12.19      4.86 o 
  -2  33   2        2.01        8.22      4.38 o 
  -1  33   2      325.04      306.15      8.69 o 
   0  33   2      401.36      378.33      9.78 o 
   1  33   2      176.53      179.52     11.27 o 
   2  33   2        9.08       13.90      7.37 o 
   3  33   2       28.49       17.94      7.17 o 
   4  33   2       36.91       32.81      8.64 o 
   5  33   2      173.51      160.30     15.02 o 
   6  33   2       24.69       13.92     17.10 o 
  -6  34   2        0.13       -4.34     10.22 o 
  -5  34   2       10.19       25.78      9.15 o 
  -4  34   2        0.53        5.09      5.25 o 
  -3  34   2       32.85       31.69      8.72 o 
  -2  34   2      153.78      133.20      9.04 o 
  -1  34   2      581.73      573.61     11.79 o 
   0  34   2       22.27       23.44      4.78 o 
   1  34   2      176.25      173.72      9.69 o 
   2  34   2      279.96      263.28     17.90 o 
   3  34   2        7.46       23.14      8.70 o 
   4  34   2       28.61       18.31      9.43 o 
   5  34   2        7.22       17.29      8.25 o 
  -6  35   2       12.89       25.57     12.19 o 
  -5  35   2        3.06       -3.69      7.77 o 
  -4  35   2        1.10       10.01      6.20 o 
  -3  35   2        0.12        8.90      5.03 o 
  -2  35   2       29.72       35.77      6.26 o 
  -1  35   2      105.42      116.76      6.33 o 
   0  35   2        0.33        4.51      4.09 o 
   1  35   2      500.99      480.05     22.32 o 
   2  35   2       60.06       52.95      8.70 o 
   3  35   2        2.45       15.85     11.09 o 
   4  35   2        4.10       -2.38      8.11 o 
   5  35   2      233.02      207.92     30.27 o 
  -5  36   2        4.80        5.40      8.51 o 
  -4  36   2       60.48       48.53      8.09 o 
  -3  36   2       17.37       33.40      6.85 o 
  -2  36   2      141.74      132.50      9.30 o 
  -1  36   2        0.36        6.44      3.64 o 
   0  36   2       21.57       17.80      4.54 o 
   1  36   2      217.47      199.88     16.22 o 
   2  36   2      261.19      249.75     22.98 o 
   3  36   2        8.98       13.99      8.08 o 
   4  36   2        2.29       16.32      9.21 o 
   5  36   2       54.47       22.97     11.40 o 
  -5  37   2       15.05       10.23     11.32 o 
  -4  37   2        0.03        4.89      5.57 o 
  -3  37   2      126.41      132.13     11.11 o 
  -2  37   2       95.56       99.55      7.87 o 
  -1  37   2      381.91      331.96     10.80 o 
   0  37   2        5.63       -2.26      4.04 o 
   1  37   2        9.58       13.09      5.27 o 
   2  37   2      399.25      332.27     24.72 o 
   3  37   2       54.82       60.38     11.17 o 
   4  37   2        5.77       11.92      9.56 o 
   5  37   2       10.77       21.38     11.53 o 
  -5  38   2        1.62       -2.83      9.19 o 
  -4  38   2        4.51       10.71      6.58 o 
  -3  38   2       48.61       51.88      9.33 o 
  -2  38   2       98.87       92.99     13.01 o 
  -1  38   2        7.09        9.54      3.91 o 
   0  38   2        0.17        0.92      4.34 o 
   1  38   2       56.08       68.09     10.34 o 
   2  38   2      295.19      272.62     20.27 o 
   3  38   2      165.58      147.90     14.86 o 
   4  38   2        5.84        4.87      9.40 o 
  -5  39   2       12.36        5.40      9.56 o 
  -4  39   2       53.22       53.68      9.22 o 
  -3  39   2       98.20      120.43     10.87 o 
  -2  39   2      105.93      109.13      9.09 o 
  -1  39   2      184.53      186.21      9.19 o 
   0  39   2       23.79       27.91      5.03 o 
   1  39   2       76.28       80.72     10.55 o 
   2  39   2      153.83      132.98     15.76 o 
   3  39   2        1.27        8.09      8.61 o 
   4  39   2        0.09        7.93     19.59 o 
  -5  40   2        0.01        8.00     17.25 o 
  -4  40   2      165.03      145.01     16.49 o 
  -3  40   2       85.79      107.22     10.57 o 
  -2  40   2        6.66       15.57      6.17 o 
  -1  40   2       28.99       21.81      7.17 o 
   0  40   2       55.61       48.36      7.94 o 
   1  40   2       79.30       75.53     10.40 o 
   2  40   2        8.76        5.93      7.18 o 
   3  40   2      259.99      227.94     22.82 o 
   4  40   2       69.48       54.46     12.13 o 
  -4  41   2       90.04      108.77     28.46 o 
  -3  41   2        9.62       17.36      6.79 o 
  -2  41   2       36.37       33.06      7.44 o 
  -1  41   2        1.14       -1.11      4.80 o 
   0  41   2       22.50       25.85      7.32 o 
   1  41   2      116.70      102.73     15.26 o 
   2  41   2        0.85       15.97      8.19 o 
   3  41   2        6.83       23.54     10.14 o 
   4  41   2        2.67        5.65     10.80 o 
  -4  42   2       51.40       65.70     12.80 o 
  -3  42   2        0.64        9.56      6.51 o 
  -2  42   2       73.43       51.45      9.89 o 
  -1  42   2        0.65        2.14      4.92 o 
   0  42   2       30.47       49.72      8.24 o 
   1  42   2        0.00        0.24     17.49 o 
   2  42   2       47.86       20.49      9.18 o 
   3  42   2       54.21       51.16     11.87 o 
  -4  43   2        3.16        1.23     14.91 o 
  -3  43   2        0.89        2.41      7.39 o 
  -2  43   2       10.68       12.11      8.16 o 
  -1  43   2       51.94       78.68      8.15 o 
   0  43   2        0.64        9.06      6.42 o 
   1  43   2       20.62       12.42      7.45 o 
   2  43   2        0.56       11.91     18.11 o 
   3  43   2        0.80       13.59      9.65 o 
  -3  44   2        0.01       10.58      7.23 o 
  -2  44   2       98.20       91.97     12.12 o 
  -1  44   2      297.38      277.84     20.94 o 
   0  44   2        1.73       -0.03      5.49 o 
   1  44   2        0.29        5.51      7.19 o 
   2  44   2      510.12      439.06     25.27 o 
   3  44   2      276.29      256.47     33.16 o 
  -3  45   2       46.04       44.83      9.10 o 
  -2  45   2        1.08        6.06      6.15 o 
  -1  45   2      216.61      191.35     18.55 o 
   0  45   2        6.43       22.26      9.19 o 
   1  45   2       14.91       21.33     14.40 o 
   2  45   2       16.45       50.94     11.94 o 
  -2  46   2       11.62       11.53      6.44 o 
  -1  46   2       11.47       16.12      9.84 o 
   0  46   2       55.23       84.72     12.34 o 
   1  46   2        4.35       17.97      8.26 o 
  -1  47   2       16.43       33.09     12.59 o 
   0  47   2       30.18       53.38     11.20 o 
  -8   1   3       60.29       72.22     14.97 o 
  -7   1   3       24.47       39.08     16.62 o 
  -6   1   3        5.19       15.68      8.48 o 
  -5   1   3       99.48      103.13     12.07 o 
  -4   1   3       71.47       61.88     11.45 o 
  -3   1   3     1239.05     1442.38     31.33 o 
  -2   1   3     1665.50     1806.38     17.14 o 
  -1   1   3      202.37      200.47      3.84 o 
   0   1   3      172.97      152.06      2.88 o 
   1   1   3      386.29      472.78      8.69 o 
   2   1   3      891.63      958.75     10.43 o 
   3   1   3      170.33      168.29      4.96 o 
   4   1   3       66.79       85.75      5.69 o 
   5   1   3        0.63       11.66      7.28 o 
   6   1   3        0.94       -0.10      9.49 o 
   7   1   3       39.77       27.85     12.08 o 
  -8   2   3        0.22        7.99     10.80 o 
  -7   2   3      134.12      145.56     16.30 o 
  -6   2   3       83.53       98.70     13.23 o 
  -5   2   3      216.66      254.55     16.80 o 
  -4   2   3      707.20      617.49     20.83 o 
  -3   2   3     4128.47     4283.89     70.59 o 
  -2   2   3      542.93      563.10     10.62 o 
  -1   2   3      449.98      423.16      5.60 o 
   0   2   3      956.77      961.98      8.60 o 
   1   2   3     2236.17     2380.02     20.20 o 
   2   2   3      748.66      764.19     13.82 o 
   3   2   3       29.94       26.35      2.59 o 
   4   2   3       21.93       22.23      4.69 o 
   5   2   3       46.23       59.36     14.72 o 
   6   2   3       58.23       91.62     13.31 o 
   7   2   3       59.23       43.29     18.02 o 
  -8   3   3       50.87       43.81     12.83 o 
  -7   3   3       39.42       34.22     10.65 o 
  -6   3   3        9.97       12.53      8.35 o 
  -5   3   3       26.13       34.78      9.24 o 
  -4   3   3      751.08      771.30     23.55 o 
  -3   3   3        4.82        8.18      4.87 o 
  -2   3   3     1606.32     1657.82     18.11 o 
  -1   3   3      298.93      296.94      4.65 o 
   0   3   3     1355.61     1331.23     11.14 o 
   1   3   3     1560.61     1593.41     16.09 o 
   2   3   3      945.44     1003.23     12.19 o 
   3   3   3       44.78       45.47      3.01 o 
   4   3   3      318.92      373.34     11.60 o 
   5   3   3      190.07      178.44     35.18 o 
   6   3   3      154.13      197.88     17.16 o 
   7   3   3       11.58       36.93     17.63 o 
  -8   4   3        3.22        9.13     10.72 o 
  -7   4   3      133.34      131.66     15.61 o 
  -6   4   3      859.02      821.19     29.20 o 
  -5   4   3     1536.02     1390.23     36.23 o 
  -4   4   3      249.15      250.43     13.64 o 
  -3   4   3        8.92        1.57     10.68 o 
  -2   4   3      684.87      729.75      8.68 o 
  -1   4   3       73.68       75.96      3.48 o 
   0   4   3       36.30       42.84      3.77 o 
   1   4   3      147.15      154.60      6.39 o 
   2   4   3      630.29      667.56     11.22 o 
   3   4   3       30.83       33.13      3.34 o 
   4   4   3       22.39       24.45      4.92 o 
   5   4   3       28.37       59.75     14.93 o 
   6   4   3        3.09       34.00     15.09 o 
   7   4   3       23.62       29.10     16.27 o 
   8   4   3       28.65       18.13     19.66 o 
  -8   5   3      115.96      114.12     29.55 o 
  -7   5   3        9.23       15.84      9.16 o 
  -6   5   3      453.87      453.28     21.70 o 
  -5   5   3      746.81      708.34     24.77 o 
  -4   5   3       13.28       28.85     11.33 o 
  -3   5   3      158.50      162.43      7.16 o 
  -2   5   3       74.86       79.47      3.39 o 
  -1   5   3      173.53      151.27      3.33 o 
   0   5   3      248.61      244.67      3.94 o 
   1   5   3     1062.31     1142.19     11.33 o 
   2   5   3      927.53      948.51     14.34 o 
   3   5   3      127.25      124.83      5.48 o 
   4   5   3      169.31      190.20      7.33 o 
   5   5   3       35.90       41.43     13.61 o 
   6   5   3      284.49      285.19     28.35 o 
   7   5   3       29.64       38.56      9.27 o 
   8   5   3       88.08       66.49     23.72 o 
  -8   6   3        2.18       17.58     11.81 o 
  -7   6   3      108.95      102.40     14.44 o 
  -6   6   3      411.35      395.43     26.14 o 
  -5   6   3       21.18       13.02      7.28 o 
  -4   6   3      313.15      300.62     10.15 o 
  -3   6   3       20.29       20.19      3.74 o 
  -2   6   3     3503.16     3679.69     30.02 o 
  -1   6   3      546.67      554.30      6.70 o 
   0   6   3      318.80      295.65      4.10 o 
   1   6   3     1430.40     1488.58     12.86 o 
   2   6   3        8.24       14.65      3.51 o 
   3   6   3       16.29       20.24      3.36 o 
   4   6   3      100.54      112.50     10.08 o 
   5   6   3       53.75       56.47      7.63 o 
   6   6   3       28.13       30.62      8.66 o 
   7   6   3       16.59       19.96     17.57 o 
   8   6   3       14.50       24.89     20.54 o 
  -8   7   3       12.60        7.50     11.54 o 
  -7   7   3        1.51       17.55      9.75 o 
  -6   7   3       33.51       42.89     10.90 o 
  -5   7   3      194.34      208.82     15.24 o 
  -4   7   3        0.00        2.72      3.26 o 
  -3   7   3      110.44      116.53      6.21 o 
  -2   7   3     1751.27     1745.50     17.58 o 
  -1   7   3      178.83      191.14      4.40 o 
   0   7   3      103.46       91.32      2.55 o 
   1   7   3     3165.33     3332.77     29.88 o 
   2   7   3     1143.38     1201.25     15.20 o 
   3   7   3       13.64       29.17      3.33 o 
   4   7   3       53.13       61.65      5.15 o 
   5   7   3       66.28       54.30      7.55 o 
   6   7   3       22.99       10.64      6.83 o 
   7   7   3        4.13        2.41      8.12 o 
   8   7   3       10.97       22.48     20.81 o 
  -8   8   3       48.97       36.60     21.55 o 
  -7   8   3        0.59        2.32      8.18 o 
  -6   8   3      125.86      143.07     14.65 o 
  -5   8   3       40.63       41.36      9.21 o 
  -4   8   3      461.04      450.57     14.71 o 
  -3   8   3       14.52        6.54      5.31 o 
  -2   8   3       37.88       39.16      2.47 o 
  -1   8   3        9.73        5.51      1.37 o 
   0   8   3     1442.28     1479.36     11.60 o 
   1   8   3      500.00      507.98     10.20 o 
   2   8   3     2017.71     1993.70     49.81 o 
   3   8   3        3.47        4.17      2.73 o 
   4   8   3       14.36       12.41      3.89 o 
   5   8   3        1.73        2.04      3.66 o 
   6   8   3       38.99       44.88     11.17 o 
   7   8   3        1.35       -0.05      8.45 o 
   8   8   3      128.67      107.08     26.69 o 
  -8   9   3       56.24       46.25     13.10 o 
  -7   9   3      124.14      128.73     15.56 o 
  -6   9   3      489.42      470.85     21.80 o 
  -5   9   3      275.66      243.65     16.69 o 
  -4   9   3      353.32      307.08     12.55 o 
  -3   9   3      582.22      572.45     11.86 o 
  -2   9   3     1623.01     1583.02     15.40 o 
  -1   9   3      110.71      101.13      3.15 o 
   0   9   3      764.60      815.69      7.60 o 
   1   9   3      134.35      125.67      3.72 o 
   2   9   3      464.54      506.15     10.11 o 
   3   9   3       95.36      102.82      5.30 o 
   4   9   3        8.99        7.75      3.89 o 
   5   9   3        0.10       -2.32      3.77 o 
   6   9   3        3.59       10.88      7.07 o 
   7   9   3        9.71       25.05      9.49 o 
  -8  10   3       12.66        9.38     11.08 o 
  -7  10   3      127.32      154.26     16.39 o 
  -6  10   3      101.16      102.83     18.96 o 
  -5  10   3      190.53      206.00     22.73 o 
  -4  10   3      688.63      683.99     16.11 o 
  -3  10   3       88.06       77.28      5.85 o 
  -2  10   3       33.85       32.30      2.40 o 
  -1  10   3        0.41       -1.32      1.32 o 
   0  10   3     1114.02     1253.62     11.46 o 
   1  10   3     3905.23     4102.31     33.14 o 
   2  10   3      523.74      546.97      9.76 o 
   3  10   3       62.32       62.85      6.60 o 
   4  10   3       94.46       89.34      5.72 o 
   5  10   3       15.62       13.14      4.69 o 
   6  10   3       84.77       85.20     10.98 o 
   7  10   3      373.62      386.55     20.62 o 
  -8  11   3       27.01       32.99     19.51 o 
  -7  11   3       63.43       67.89     12.71 o 
  -6  11   3      335.12      409.54     31.40 o 
  -5  11   3      111.10      103.60     20.48 o 
  -4  11   3       11.89        9.27      4.16 o 
  -3  11   3       16.16       21.90      3.63 o 
  -2  11   3      322.96      346.84      6.33 o 
  -1  11   3        0.06        4.34      1.53 o 
   0  11   3     1259.30     1316.33     10.85 o 
   1  11   3        9.33        3.77      1.89 o 
   2  11   3      139.51      156.30      5.79 o 
   3  11   3       31.55       34.83      5.36 o 
   4  11   3       20.53       21.06      4.25 o 
   5  11   3       92.56       97.15      7.23 o 
   6  11   3        0.90        4.77      7.02 o 
   7  11   3       12.26       29.34     10.73 o 
  -8  12   3        3.64       13.02     16.04 o 
  -7  12   3       13.41       -0.77      8.32 o 
  -6  12   3      163.81      116.60     15.01 o 
  -5  12   3      334.89      319.86     16.62 o 
  -4  12   3      147.40      159.06     10.27 o 
  -3  12   3      137.52      147.36      6.06 o 
  -2  12   3      111.31      129.84      4.00 o 
  -1  12   3      218.02      233.38      4.32 o 
   0  12   3      682.19      643.49      6.45 o 
   1  12   3     1119.03     1175.36     13.66 o 
   2  12   3      160.54      172.76      6.06 o 
   3  12   3        0.57        3.06      2.67 o 
   4  12   3        1.68        0.83      3.26 o 
   5  12   3       30.52       30.22      5.53 o 
   6  12   3       58.39       49.23      9.75 o 
   7  12   3        1.64        9.92     11.96 o 
  -8  13   3        0.63       14.72     16.73 o 
  -7  13   3        9.70        9.46     14.11 o 
  -6  13   3       21.09       36.24      9.60 o 
  -5  13   3      362.60      341.75     40.04 o 
  -4  13   3       11.94        8.33      3.58 o 
  -3  13   3      192.80      219.98      7.17 o 
  -2  13   3      118.04      116.61      3.93 o 
  -1  13   3       68.06       74.88      3.56 o 
   0  13   3      212.27      225.98      3.71 o 
   1  13   3        6.35        6.40      1.87 o 
   2  13   3      179.79      166.72      5.85 o 
   3  13   3       65.29       76.15      4.63 o 
   4  13   3        5.14        6.43      3.19 o 
   5  13   3      129.66      123.46      7.80 o 
   6  13   3      121.32      108.04     21.07 o 
   7  13   3        0.14       -5.81      8.78 o 
  -8  14   3      205.57      310.02     36.76 o 
  -7  14   3       40.23       60.71     19.24 o 
  -6  14   3       15.20        9.68      8.60 o 
  -5  14   3     2779.81     2697.49     55.22 o 
  -4  14   3        2.84        5.17      3.34 o 
  -3  14   3        8.01        9.12      3.08 o 
  -2  14   3      192.84      199.69      4.81 o 
  -1  14   3     1283.40     1280.05     11.30 o 
   0  14   3      435.31      452.77      6.59 o 
   1  14   3     1264.86     1309.22     13.51 o 
   2  14   3      640.60      609.56      9.47 o 
   3  14   3      106.43      101.57      5.24 o 
   4  14   3       28.75       34.90      4.76 o 
   5  14   3      292.80      269.93     10.55 o 
   6  14   3       72.25       83.88     11.59 o 
   7  14   3       42.63       52.60     18.77 o 
  -8  15   3       18.04       51.96     21.08 o 
  -7  15   3        0.64       19.64     14.44 o 
  -6  15   3        0.00        6.87     11.72 o 
  -5  15   3     1156.45     1093.73     30.79 o 
  -4  15   3      209.12      195.54      7.93 o 
  -3  15   3       65.19       73.99      4.93 o 
  -2  15   3        0.69        4.38      1.91 o 
  -1  15   3     2315.22     2274.37     17.46 o 
   0  15   3        1.84        8.46      1.98 o 
   1  15   3       27.15       25.74      2.16 o 
   2  15   3       19.27       33.02      2.45 o 
   3  15   3      259.49      256.66      7.38 o 
   4  15   3      445.68      419.96     11.06 o 
   5  15   3        6.39        5.65      3.86 o 
   6  15   3       31.81       31.79      7.71 o 
   7  15   3       59.41       80.60     22.65 o 
  -8  16   3       17.61       18.92     18.02 o 
  -7  16   3       99.40       86.25     21.88 o 
  -6  16   3        0.07       -8.52     10.49 o 
  -5  16   3       37.88       41.60      8.39 o 
  -4  16   3      619.89      600.98     12.88 o 
  -3  16   3      145.59      155.03      6.53 o 
  -2  16   3       54.48       62.31      4.84 o 
  -1  16   3     1783.11     1762.24     14.48 o 
   0  16   3       16.64       16.71      1.75 o 
   1  16   3        8.13        4.38      1.67 o 
   2  16   3       46.21       43.50      2.84 o 
   3  16   3        6.42        4.13      3.12 o 
   4  16   3      398.98      392.30     10.86 o 
   5  16   3       22.18       26.19      5.09 o 
   6  16   3        0.24        2.70      7.47 o 
   7  16   3      149.55      192.30     28.78 o 
  -8  17   3        9.78       17.04     17.56 o 
  -7  17   3       18.67       34.38     17.59 o 
  -6  17   3       29.03       28.83     14.74 o 
  -5  17   3        1.01        3.19     12.18 o 
  -4  17   3      407.69      424.20     11.52 o 
  -3  17   3       68.46       62.70      6.42 o 
  -2  17   3       10.14       21.07      2.58 o 
  -1  17   3      104.06      120.20      3.48 o 
   0  17   3      107.01      115.49      3.20 o 
   1  17   3      369.11      364.87      7.19 o 
   2  17   3       66.89       77.54      3.44 o 
   3  17   3       49.82       55.44      5.99 o 
   4  17   3       50.72       45.00      7.73 o 
   5  17   3       40.59       37.75      6.84 o 
   6  17   3        8.33        7.01      7.90 o 
   7  17   3       11.48       28.60     17.84 o 
  -8  18   3        6.31       22.57     18.49 o 
  -7  18   3       28.46       31.82     17.21 o 
  -6  18   3       10.99       13.13     12.48 o 
  -5  18   3      121.63      101.32     13.24 o 
  -4  18   3       27.79       25.74      5.15 o 
  -3  18   3     1130.95     1006.55     16.01 o 
  -2  18   3        2.04        1.29      1.86 o 
  -1  18   3      348.88      352.36      5.42 o 
   0  18   3     1007.59     1056.35      9.52 o 
   1  18   3      250.60      242.58      5.24 o 
   2  18   3      431.27      440.05      8.37 o 
   3  18   3        2.44        7.27      3.42 o 
   4  18   3       30.25       42.82      6.83 o 
   5  18   3      196.32      188.37     10.59 o 
   6  18   3        2.81        6.25      6.87 o 
   7  18   3        2.23       -2.80     14.72 o 
  -8  19   3        5.70        6.16     16.96 o 
  -7  19   3      173.08      158.04     27.17 o 
  -6  19   3        5.91       17.23     13.67 o 
  -5  19   3       39.20       13.43      8.87 o 
  -4  19   3       84.12       67.46      6.51 o 
  -3  19   3       43.28       38.22      5.08 o 
  -2  19   3        5.08       10.68      2.16 o 
  -1  19   3       42.34       43.24      2.70 o 
   0  19   3      181.20      199.57      4.17 o 
   1  19   3        0.49        2.70      2.21 o 
   2  19   3      638.04      593.04     10.06 o 
   3  19   3      413.96      379.46      9.27 o 
   4  19   3       41.14       42.83      5.37 o 
   5  19   3       15.67       17.83      6.03 o 
   6  19   3       52.79       48.80      9.20 o 
   7  19   3        1.52        2.39     14.90 o 
  -8  20   3       25.33       13.82     18.17 o 
  -7  20   3       88.83      101.11     23.59 o 
  -6  20   3        0.00      -10.19     10.70 o 
  -5  20   3       12.45        4.77      5.72 o 
  -4  20   3       27.50       38.83      6.21 o 
  -3  20   3       24.23       19.06      4.64 o 
  -2  20   3      279.35      285.34      6.77 o 
  -1  20   3      864.54      879.97      9.70 o 
   0  20   3        5.53        4.44      1.72 o 
   1  20   3       23.60       29.14      2.71 o 
   2  20   3       73.85       64.92      5.21 o 
   3  20   3      645.28      639.26     12.09 o 
   4  20   3      148.08      135.17      8.74 o 
   5  20   3       21.33       19.79      6.61 o 
   6  20   3       50.70       58.26      9.65 o 
   7  20   3       54.50       75.22     23.41 o 
  -8  21   3       17.54       19.91     19.15 o 
  -7  21   3        2.03        3.98     14.05 o 
  -6  21   3       40.75       41.93     17.15 o 
  -5  21   3       13.98       10.41      4.89 o 
  -4  21   3      546.09      540.34     14.73 o 
  -3  21   3      746.22      720.39     14.32 o 
  -2  21   3        0.01       -1.28      2.32 o 
  -1  21   3      107.83      115.07      3.78 o 
   0  21   3       87.58      100.49      3.86 o 
   1  21   3      344.73      328.48      6.64 o 
   2  21   3       73.31       74.46      5.52 o 
   3  21   3        4.67        8.69      4.10 o 
   4  21   3        2.46        6.37      4.75 o 
   5  21   3        5.22        0.71      5.19 o 
   6  21   3        5.76        7.63      7.12 o 
   7  21   3       32.11       28.81     18.00 o 
  -7  22   3        0.34       32.18     17.56 o 
  -6  22   3       13.83       -0.73     11.98 o 
  -5  22   3       29.01       19.53      5.43 o 
  -4  22   3     1515.57     1418.81     25.51 o 
  -3  22   3      137.36      126.41      8.04 o 
  -2  22   3        3.56        2.82      2.69 o 
  -1  22   3        1.50       -0.73      2.21 o 
   0  22   3       58.00       57.37      3.28 o 
   1  22   3      389.03      375.55      7.16 o 
   2  22   3        0.00       -1.83      3.43 o 
   3  22   3      832.99      842.43     16.18 o 
   4  22   3      682.51      635.16     16.91 o 
   5  22   3       12.06       13.93      6.20 o 
   6  22   3        0.45        3.39      7.22 o 
   7  22   3       41.14       48.48     21.67 o 
  -7  23   3       14.29        9.42     15.30 o 
  -6  23   3       25.21       18.82     15.22 o 
  -5  23   3       64.91       64.35      7.58 o 
  -4  23   3      209.27      210.87      9.07 o 
  -3  23   3      287.56      269.12      9.00 o 
  -2  23   3       57.44       59.34      4.65 o 
  -1  23   3        4.32        4.70      2.89 o 
   0  23   3       24.84       24.01      2.24 o 
   1  23   3        7.27        7.35      2.70 o 
   2  23   3       40.80       43.81      6.01 o 
   3  23   3      384.73      347.81     11.78 o 
   4  23   3      213.30      195.97     11.16 o 
   5  23   3        2.90        0.56      5.18 o 
   6  23   3       52.52       50.30     14.84 o 
   7  23   3       68.05       88.93     25.65 o 
  -7  24   3       72.81       58.34     22.13 o 
  -6  24   3       25.32       13.52     13.98 o 
  -5  24   3        0.43        5.25      4.10 o 
  -4  24   3      185.51      200.80      9.16 o 
  -3  24   3      722.76      691.45     14.86 o 
  -2  24   3       24.17       19.03      3.24 o 
  -1  24   3      114.59      121.99      4.58 o 
   0  24   3      904.80      873.05     10.54 o 
   1  24   3       84.45       82.27      4.64 o 
   2  24   3        3.95        7.48      4.50 o 
   3  24   3      479.91      471.85     13.79 o 
   4  24   3        6.94       10.47      5.26 o 
   5  24   3        0.04        4.24      5.65 o 
   6  24   3       10.14        5.19      8.12 o 
  -7  25   3        2.98        0.33     15.30 o 
  -6  25   3      115.41      117.44     14.41 o 
  -5  25   3       47.78       41.69      6.08 o 
  -4  25   3      215.13      225.49      9.53 o 
  -3  25   3      968.20      941.40     17.35 o 
  -2  25   3       39.59       45.08      4.00 o 
  -1  25   3       45.71       41.50      3.46 o 
   0  25   3       84.32      108.19      6.51 o 
   1  25   3        4.55        3.42      2.83 o 
   2  25   3      729.34      749.55     19.85 o 
   3  25   3      104.06      123.03     10.88 o 
   4  25   3       30.06       33.09      6.13 o 
   5  25   3        0.01       -0.31      5.59 o 
   6  25   3       34.19       35.21     12.35 o 
  -7  26   3        1.05       -7.03     15.20 o 
  -6  26   3       70.09       77.69     15.70 o 
  -5  26   3        0.40        3.63      4.66 o 
  -4  26   3       64.21       72.52      7.27 o 
  -3  26   3        0.03        2.43      3.25 o 
  -2  26   3      120.32      117.61      5.95 o 
  -1  26   3      317.49      303.23      8.78 o 
   0  26   3      411.06      381.62     11.18 o 
   1  26   3       17.69       15.77      3.35 o 
   2  26   3      159.35      164.16     10.78 o 
   3  26   3       12.07       14.90      5.43 o 
   4  26   3       24.82       32.07      6.09 o 
   5  26   3       11.53       19.26      7.48 o 
   6  26   3       28.27       53.50     13.42 o 
  -7  27   3       20.23        7.95     16.31 o 
  -6  27   3       77.01       64.91     12.78 o 
  -5  27   3        7.42        8.20      4.49 o 
  -4  27   3      119.14      124.25      8.00 o 
  -3  27   3        6.99        4.44      3.64 o 
  -2  27   3      213.99      204.75     11.86 o 
  -1  27   3      733.65      730.77     10.14 o 
   0  27   3       58.12       68.50      5.41 o 
   1  27   3      125.63      117.90      6.05 o 
   2  27   3        3.32        0.10      4.11 o 
   3  27   3      153.06      153.53      9.57 o 
   4  27   3      170.56      158.76      9.33 o 
   5  27   3       69.29       86.89     14.08 o 
   6  27   3        1.69       -9.48      9.48 o 
  -7  28   3       20.41       16.52     17.86 o 
  -6  28   3       17.23       23.80     13.64 o 
  -5  28   3       12.22       23.03      6.08 o 
  -4  28   3       52.94       54.10      7.07 o 
  -3  28   3      119.99      120.53      8.42 o 
  -2  28   3      136.30      134.61      7.53 o 
  -1  28   3       40.87       43.57      3.63 o 
   0  28   3       21.51       17.67      4.13 o 
   1  28   3        0.54       -1.62      3.86 o 
   2  28   3       98.63      119.98      8.51 o 
   3  28   3       86.46       89.68      9.21 o 
   4  28   3        2.15       -2.36      5.15 o 
   5  28   3       98.83       97.87     11.62 o 
   6  28   3       40.41       21.57     11.99 o 
  -7  29   3       15.46       12.90     18.40 o 
  -6  29   3        5.65       20.77     10.91 o 
  -5  29   3      110.87      131.34     22.91 o 
  -4  29   3       25.89       21.92      5.26 o 
  -3  29   3       83.68       92.34      7.77 o 
  -2  29   3      109.06      102.35      5.25 o 
  -1  29   3       24.89       30.43      3.29 o 
   0  29   3       88.43       80.93      7.39 o 
   1  29   3        7.72        9.67      4.54 o 
   2  29   3       38.32       46.78      6.57 o 
   3  29   3      120.43      111.55      8.95 o 
   4  29   3        6.34        7.22      6.70 o 
   5  29   3        5.70        3.37      7.63 o 
   6  29   3        0.54        6.89     18.27 o 
  -6  30   3       10.65       14.84      8.32 o 
  -5  30   3       72.97       67.25      7.96 o 
  -4  30   3       11.40       11.00      5.50 o 
  -3  30   3      215.13      213.69     13.10 o 
  -2  30   3        5.75       10.92      3.30 o 
  -1  30   3      830.05      782.44     13.19 o 
   0  30   3      147.81      145.71      6.79 o 
   1  30   3       20.23       16.24      9.17 o 
   2  30   3      200.44      204.52     10.57 o 
   3  30   3       34.38       44.81      7.27 o 
   4  30   3       41.33       40.96      8.72 o 
   5  30   3       11.87       19.28     10.31 o 
   6  30   3      223.43      235.99     30.88 o 
  -6  31   3       61.15       55.62     10.19 o 
  -5  31   3       74.14       73.93      8.30 o 
  -4  31   3       23.84       26.56      6.14 o 
  -3  31   3      148.63      158.91      8.78 o 
  -2  31   3       17.87       19.34      5.11 o 
  -1  31   3       30.86       37.90      3.36 o 
   0  31   3       94.37       91.10      5.85 o 
   1  31   3       18.88       27.61      6.45 o 
   2  31   3       59.29       51.24      8.28 o 
   3  31   3       28.51       16.33      7.71 o 
   4  31   3        1.34        3.83      6.83 o 
   5  31   3       20.74       24.28     19.30 o 
   6  31   3       52.29       38.35     19.74 o 
  -6  32   3       47.49       45.54     13.14 o 
  -5  32   3       10.78        5.83      6.51 o 
  -4  32   3       60.03       51.24      7.93 o 
  -3  32   3       11.76       15.51      5.21 o 
  -2  32   3      228.91      212.30     10.51 o 
  -1  32   3      452.75      425.34     13.11 o 
   0  32   3      150.20      141.36      6.87 o 
   1  32   3       72.75       72.69      8.59 o 
   2  32   3      173.23      166.58     11.97 o 
   3  32   3      192.02      197.98     14.78 o 
   4  32   3        0.06       12.72      7.27 o 
   5  32   3        5.25       -2.71     21.55 o 
  -6  33   3       21.51       14.11     10.46 o 
  -5  33   3       72.80       84.89     12.58 o 
  -4  33   3       10.84       10.66      5.91 o 
  -3  33   3       56.88       67.29      9.68 o 
  -2  33   3        7.34        6.33      4.51 o 
  -1  33   3       80.82       88.20      6.04 o 
   0  33   3        6.96       21.69      4.23 o 
   1  33   3      127.49      133.83     10.38 o 
   2  33   3      395.58      432.82     16.89 o 
   3  33   3      293.98      274.67     17.72 o 
   4  33   3        9.47       -0.47      7.20 o 
   5  33   3        0.29        9.62     17.49 o 
  -6  34   3       13.85       11.96     11.18 o 
  -5  34   3       23.38       26.93      8.00 o 
  -4  34   3       21.68       29.41      6.91 o 
  -3  34   3      235.72      220.13     11.66 o 
  -2  34   3      175.30      181.66     10.06 o 
  -1  34   3       65.87       67.64      5.78 o 
   0  34   3      229.16      232.38      7.74 o 
   1  34   3      277.14      307.47     14.58 o 
   2  34   3       79.18       89.27      9.97 o 
   3  34   3       81.16       81.09     15.77 o 
   4  34   3       25.27       22.87     10.54 o 
   5  34   3       13.29       16.14      8.75 o 
  -6  35   3        4.54       17.60     11.81 o 
  -5  35   3        0.37        6.79      6.34 o 
  -4  35   3        0.04       -2.92      4.91 o 
  -3  35   3      193.80      209.30     15.44 o 
  -2  35   3       12.18        6.31      4.99 o 
  -1  35   3      192.84      201.79      8.61 o 
   0  35   3       32.26       46.16      5.18 o 
   1  35   3        3.81        9.41      5.82 o 
   2  35   3      293.74      252.00     31.02 o 
   3  35   3        0.56        4.20      8.07 o 
   4  35   3      172.09      162.99     16.14 o 
   5  35   3       73.19       56.49     13.46 o 
  -5  36   3        1.03       11.30      6.63 o 
  -4  36   3       51.85       52.74      9.04 o 
  -3  36   3        3.84        7.25      5.37 o 
  -2  36   3      144.13      137.54      9.35 o 
  -1  36   3        5.51       13.13      4.94 o 
   0  36   3      125.67      128.30      6.91 o 
   1  36   3        1.65        8.68      7.21 o 
   2  36   3      249.39      227.92     16.58 o 
   3  36   3        9.57       13.59     10.61 o 
   4  36   3       78.93       75.93     13.29 o 
   5  36   3        0.83       18.62     11.80 o 
  -5  37   3        1.30        4.09      6.02 o 
  -4  37   3      130.60      154.19     14.56 o 
  -3  37   3       61.49       68.47      9.60 o 
  -2  37   3        4.89       13.20      5.24 o 
  -1  37   3       21.41       17.43      4.09 o 
   0  37   3       15.47       13.16      4.38 o 
   1  37   3       10.47       20.03      7.66 o 
   2  37   3       84.25       85.34     11.96 o 
   3  37   3       56.92       53.58     11.41 o 
   4  37   3       51.83       37.97     20.10 o 
  -5  38   3        1.39       -5.46      8.30 o 
  -4  38   3        1.89        4.51      5.98 o 
  -3  38   3       28.74       34.76      7.50 o 
  -2  38   3       28.74       16.11      6.53 o 
  -1  38   3       41.18       53.10      6.98 o 
   0  38   3        0.24        6.86      4.40 o 
   1  38   3      120.07      107.31     12.07 o 
   2  38   3      266.19      286.44     18.05 o 
   3  38   3        0.02        3.74      8.66 o 
   4  38   3       77.66       81.97     14.05 o 
  -5  39   3       15.56        9.32     10.06 o 
  -4  39   3       21.28       35.06      9.78 o 
  -3  39   3       20.06       34.05      9.70 o 
  -2  39   3       18.39       20.09     10.26 o 
  -1  39   3       20.21       19.71      7.82 o 
   0  39   3       18.42       28.14      7.46 o 
   1  39   3       22.46       29.65      8.33 o 
   2  39   3        6.34       17.48      8.77 o 
   3  39   3       66.89       88.13     32.17 o 
   4  39   3        0.16       15.19     10.79 o 
  -4  40   3        0.79        2.22      6.31 o 
  -3  40   3        2.56        5.78      6.08 o 
  -2  40   3        4.95       13.13      7.81 o 
  -1  40   3        2.40        6.57      5.63 o 
   0  40   3        5.88       15.64      5.64 o 
   1  40   3       59.96       47.63      9.12 o 
   2  40   3       61.27       63.45     11.37 o 
   3  40   3       24.76       18.74      9.91 o 
   4  40   3       17.02       26.34     19.89 o 
  -4  41   3        4.69       14.23      8.23 o 
  -3  41   3        0.01        2.74      5.97 o 
  -2  41   3        9.56       20.27      6.54 o 
  -1  41   3       33.74       43.63      7.43 o 
   0  41   3       10.89        2.57      8.50 o 
   1  41   3       98.28       98.02     22.87 o 
   2  41   3      137.53      156.65     38.07 o 
   3  41   3        1.41       -8.07      8.07 o 
  -4  42   3       15.30       14.70      7.67 o 
  -3  42   3       59.49       59.92     10.10 o 
  -2  42   3      117.13      152.04     13.90 o 
  -1  42   3        0.94       12.31      6.04 o 
   0  42   3       98.60       94.43     13.00 o 
   1  42   3       21.70       38.31      9.93 o 
   2  42   3      124.81      132.62     34.86 o 
   3  42   3       13.43       13.51     10.39 o 
  -3  43   3        2.87       11.20      6.76 o 
  -2  43   3        8.22       31.17      7.61 o 
  -1  43   3        0.03        2.73      6.04 o 
   0  43   3        8.10       15.06      8.77 o 
   1  43   3      653.16      659.39     27.05 o 
   2  43   3       42.81       26.75     14.34 o 
  -3  44   3        0.10        0.36      8.47 o 
  -2  44   3        4.15       12.93      6.09 o 
  -1  44   3        0.84       14.63      6.30 o 
   0  44   3        0.36       12.65      8.52 o 
   1  44   3      100.34      140.39     13.58 o 
   2  44   3       76.27       85.69     13.00 o 
  -2  45   3       20.40       38.36     14.14 o 
  -1  45   3      106.39      148.03     26.89 o 
   0  45   3       38.82       41.67     12.50 o 
   1  45   3      237.76      227.21     15.62 o 
  -1  46   3        7.59       27.42     16.68 o 
   0  46   3        2.72        1.10      8.89 o 
   1  46   3        6.46       27.76     19.49 o 
  -8   0   4       35.69       18.49     15.58 o 
  -7   0   4        4.55       15.58     13.34 o 
  -6   0   4        4.23       -2.28     10.47 o 
  -5   0   4      886.71      841.97     39.00 o 
  -4   0   4       16.50       20.93      9.36 o 
  -3   0   4      419.37      513.29     25.16 o 
  -2   0   4     1175.43     1224.22     19.63 o 
  -1   0   4       75.95      109.03      8.77 o 
   0   0   4     2150.23     2274.00     23.70 o 
   1   0   4     2758.11     2992.24     30.02 o 
   2   0   4       64.24       68.23      3.73 o 
   3   0   4      377.60      389.79      9.72 o 
  -8   1   4       32.43       47.48     13.48 o 
  -7   1   4      109.04       99.62     14.64 o 
  -6   1   4       23.35       25.74      9.74 o 
  -5   1   4       37.57       36.34      9.24 o 
  -4   1   4      329.67      302.49     19.11 o 
  -3   1   4       16.88       18.77      7.09 o 
  -2   1   4      950.86     1011.98     12.17 o 
  -1   1   4      197.35      211.71      4.80 o 
   0   1   4      615.60      637.43      6.76 o 
   1   1   4      247.01      292.79      4.52 o 
   2   1   4        0.00        3.52      1.46 o 
   3   1   4        0.81        3.90      2.35 o 
   4   1   4       96.44       90.40      8.63 o 
  -8   2   4       45.69       34.24     12.79 o 
  -7   2   4        5.65       16.24     12.43 o 
  -6   2   4       39.51       29.61      9.84 o 
  -5   2   4      181.79      205.63     15.47 o 
  -4   2   4       11.91       18.95      6.76 o 
  -3   2   4      231.42      256.94      9.77 o 
  -2   2   4       64.66       89.77      7.63 o 
  -1   2   4      829.25      824.00      9.22 o 
   0   2   4      705.04      824.52      8.45 o 
   1   2   4     1026.24     1092.65     10.28 o 
   2   2   4      282.18      324.21      5.66 o 
   3   2   4       92.84       97.61      3.43 o 
   4   2   4     1061.11     1046.14     24.44 o 
   5   2   4      283.65      285.76     14.57 o 
   6   2   4        6.26       -2.09      6.97 o 
   7   2   4        1.90       -8.83      8.90 o 
  -8   3   4       27.18       43.06     13.22 o 
  -7   3   4        7.64        4.86      8.97 o 
  -6   3   4       63.48       56.40     18.30 o 
  -5   3   4      106.27      125.65     18.24 o 
  -4   3   4      167.64      156.28     21.62 o 
  -3   3   4      415.69      383.40     10.31 o 
  -2   3   4       36.25       42.98      3.53 o 
  -1   3   4      624.31      597.49      9.96 o 
   0   3   4      508.13      554.31      6.62 o 
   1   3   4      324.54      356.43      5.70 o 
   2   3   4      900.91      957.57     10.05 o 
   3   3   4       49.97       48.03      3.89 o 
   4   3   4      142.36      155.76      9.75 o 
   5   3   4       63.13       66.70      9.30 o 
   6   3   4       80.14       73.77     11.10 o 
   7   3   4       56.72       41.83     12.14 o 
  -8   4   4      390.23      463.21     26.01 o 
  -7   4   4        2.48       -1.89      8.53 o 
  -6   4   4       19.86       25.77      9.57 o 
  -5   4   4      722.40      605.66     23.37 o 
  -4   4   4      301.11      286.06     15.04 o 
  -3   4   4       19.26       19.08      3.08 o 
  -2   4   4       39.16       38.37      2.44 o 
  -1   4   4       15.07       22.39      2.17 o 
   0   4   4      725.46      716.56     10.74 o 
   1   4   4      199.62      203.80      4.18 o 
   2   4   4     1389.47     1504.84     15.44 o 
   3   4   4       17.04        8.24      4.38 o 
   4   4   4      108.36      133.50     13.07 o 
   5   4   4        0.09        2.89      6.55 o 
   6   4   4       32.85       45.93     10.17 o 
   7   4   4       21.46       19.60     10.91 o 
  -8   5   4        2.59        7.33     11.19 o 
  -7   5   4       61.85       75.69     18.37 o 
  -6   5   4      121.99      127.11     14.21 o 
  -5   5   4       54.15       59.17     10.51 o 
  -4   5   4       47.22       53.35      5.85 o 
  -3   5   4     1327.20     1320.59     18.57 o 
  -2   5   4        0.34       -1.36      1.36 o 
  -1   5   4       59.90       73.23      5.00 o 
   0   5   4      737.02      808.25      9.06 o 
   1   5   4       21.27       31.81      2.69 o 
   2   5   4     3002.89     3011.38     26.60 o 
   3   5   4      152.13      153.71      8.70 o 
   4   5   4      300.84      295.95     13.05 o 
   5   5   4      417.07      377.12     15.31 o 
   6   5   4        5.37        7.06      7.91 o 
   7   5   4       15.37       16.60     10.86 o 
  -8   6   4        0.11        3.68     10.30 o 
  -7   6   4       34.84       26.36     22.15 o 
  -6   6   4        5.36       -7.29      7.29 o 
  -5   6   4      280.99      263.68     16.60 o 
  -4   6   4       20.94       17.26      6.33 o 
  -3   6   4        7.18       -1.23      2.16 o 
  -2   6   4       41.72       43.62      2.53 o 
  -1   6   4       13.64       14.41      1.97 o 
   0   6   4     2165.28     2223.33     16.80 o 
   1   6   4      316.55      313.57      5.56 o 
   2   6   4      105.36      132.70      5.96 o 
   3   6   4       75.78       75.57      5.22 o 
   4   6   4      591.71      574.90     18.57 o 
   5   6   4       62.56       68.58      8.68 o 
   6   6   4       93.36       84.12     10.38 o 
   7   6   4        0.89       -1.63      8.68 o 
  -8   7   4        0.94        7.10     10.83 o 
  -7   7   4        8.52       17.89      9.72 o 
  -6   7   4        5.71       18.15      8.74 o 
  -5   7   4      135.58      133.97     13.09 o 
  -4   7   4      276.68      251.13     10.07 o 
  -3   7   4        0.24        3.32      2.26 o 
  -2   7   4      110.08      137.11      3.78 o 
  -1   7   4       84.36       87.69      3.46 o 
   0   7   4      799.80      853.86      8.45 o 
   1   7   4     2571.76     2741.16     20.81 o 
   2   7   4     2046.60     2134.28     20.56 o 
   3   7   4      274.00      260.07     11.04 o 
   4   7   4      358.90      365.58     10.33 o 
   5   7   4        0.65        1.90      5.74 o 
   6   7   4        0.02       11.61     14.00 o 
   7   7   4        6.60        3.92     18.90 o 
  -8   8   4        2.20        9.47     11.12 o 
  -7   8   4       72.41       93.70     14.52 o 
  -6   8   4        1.90       14.06      8.39 o 
  -5   8   4       31.38       33.62      9.29 o 
  -4   8   4        1.47        7.39      6.50 o 
  -3   8   4      136.01      170.28     11.53 o 
  -2   8   4      515.35      537.03      7.21 o 
  -1   8   4        8.43        9.79      1.90 o 
   0   8   4      647.54      636.11      7.07 o 
   1   8   4      161.60      165.74      4.15 o 
   2   8   4      730.04      746.27     10.10 o 
   3   8   4       54.36       53.33      5.04 o 
   4   8   4      617.61      624.68     13.78 o 
   5   8   4        2.27        6.87      6.12 o 
   6   8   4        8.36        4.14      8.28 o 
   7   8   4       62.19       56.28     15.64 o 
  -8   9   4       50.02       44.53     14.21 o 
  -7   9   4      101.94       88.12     15.22 o 
  -6   9   4       18.19       20.36      9.06 o 
  -5   9   4      160.02      169.16     14.34 o 
  -4   9   4        1.19        3.89      4.15 o 
  -3   9   4        0.92        1.87      2.43 o 
  -2   9   4      231.98      246.24      5.10 o 
  -1   9   4      465.15      475.96      6.91 o 
   0   9   4       22.40       25.79      2.09 o 
   1   9   4      237.70      233.84      4.69 o 
   2   9   4        1.83        2.48      2.62 o 
   3   9   4      263.24      257.80      8.67 o 
   4   9   4      355.15      331.55     10.18 o 
   5   9   4       75.46       74.23     10.01 o 
   6   9   4       39.65       38.01      9.23 o 
   7   9   4        1.72        9.61      9.84 o 
  -8  10   4        0.35       17.63     11.38 o 
  -7  10   4        6.28       23.90     10.34 o 
  -6  10   4       21.79       12.38      8.43 o 
  -5  10   4       62.71       39.97     17.67 o 
  -4  10   4      340.45      321.29     13.82 o 
  -3  10   4       30.77       23.22      3.86 o 
  -2  10   4       42.89       48.73      3.24 o 
  -1  10   4       47.25       59.26      2.97 o 
   0  10   4      910.78      925.73      8.92 o 
   1  10   4      606.52      627.08      7.94 o 
   2  10   4      206.18      200.63      5.77 o 
   3  10   4       10.86       10.20      3.81 o 
   4  10   4        2.45        7.23      4.03 o 
   5  10   4       62.73       50.94      8.86 o 
   6  10   4        1.49        2.09      8.99 o 
   7  10   4        1.01        6.32     15.11 o 
  -8  11   4        0.48       31.36     16.35 o 
  -7  11   4       61.14       70.65     13.24 o 
  -6  11   4       38.25       16.37     20.17 o 
  -5  11   4       15.68       10.97      6.71 o 
  -4  11   4       33.15       39.75      7.37 o 
  -3  11   4       88.33       83.36      6.88 o 
  -2  11   4      365.01      346.62      5.77 o 
  -1  11   4      101.89      119.90      4.11 o 
   0  11   4      117.87      128.26      3.33 o 
   1  11   4      140.41      140.66      4.93 o 
   2  11   4      182.21      160.33      5.44 o 
   3  11   4        3.17        2.68      3.87 o 
   4  11   4        5.43        6.66      3.96 o 
   5  11   4       47.14       36.17      8.43 o 
   6  11   4       23.63       36.37      9.36 o 
   7  11   4       53.22       46.04     18.76 o 
  -8  12   4        6.22        6.53     15.28 o 
  -7  12   4       40.54       65.23     20.56 o 
  -6  12   4        1.14        1.19      7.74 o 
  -5  12   4       25.83       34.87      8.93 o 
  -4  12   4      185.97      178.31     10.27 o 
  -3  12   4        6.52        8.01      4.47 o 
  -2  12   4        8.06        6.03      1.86 o 
  -1  12   4        5.03        5.21      1.89 o 
   0  12   4       83.92       85.22      2.73 o 
   1  12   4      863.50      876.30      9.65 o 
   2  12   4       10.90       12.80      3.19 o 
   3  12   4      101.33       99.91      7.43 o 
   4  12   4       91.80      100.10      7.09 o 
   5  12   4        0.55       -0.11      5.92 o 
   6  12   4       34.97       44.99      9.96 o 
   7  12   4       14.61        9.67     15.45 o 
  -8  13   4       42.77       30.46     17.61 o 
  -7  13   4       97.55      119.22     24.30 o 
  -6  13   4       20.59        2.46      7.93 o 
  -5  13   4      109.52      106.55     12.25 o 
  -4  13   4      124.27      126.53     10.96 o 
  -3  13   4       96.31       95.98      6.14 o 
  -2  13   4       24.90       32.53      3.22 o 
  -1  13   4       45.20       42.83      2.82 o 
   0  13   4      193.34      185.35      4.05 o 
   1  13   4     1394.16     1492.88     14.19 o 
   2  13   4       98.35      110.67      5.40 o 
   3  13   4      218.45      233.84     12.88 o 
   4  13   4        1.92        6.08      4.07 o 
   5  13   4       57.01       40.40     11.70 o 
   6  13   4        3.03        6.59      7.94 o 
  -8  14   4       70.64       54.95     21.37 o 
  -7  14   4       74.10       81.90     21.94 o 
  -6  14   4       47.47       52.84     11.00 o 
  -5  14   4       26.92       32.15      8.79 o 
  -4  14   4        5.76       14.77      4.07 o 
  -3  14   4       47.47       61.61      5.39 o 
  -2  14   4      514.95      509.56      8.29 o 
  -1  14   4       58.80       78.64      3.83 o 
   0  14   4       36.14       37.17      2.53 o 
   1  14   4       90.70       90.01      3.27 o 
   2  14   4       14.78       11.16      2.26 o 
   3  14   4     1224.64     1179.49     29.19 o 
   4  14   4       44.88       43.98      5.70 o 
   5  14   4       12.97       27.02      8.97 o 
   6  14   4        0.42       -1.38      7.62 o 
  -8  15   4       95.72      113.74     26.82 o 
  -7  15   4       51.59       54.37     19.39 o 
  -6  15   4       83.12       96.17     20.64 o 
  -5  15   4      114.27      101.08     15.00 o 
  -4  15   4       85.31       78.44      6.48 o 
  -3  15   4      364.65      363.66     10.45 o 
  -2  15   4      215.22      230.87      6.17 o 
  -1  15   4     1129.90     1151.50     11.17 o 
   0  15   4      484.55      477.10      6.21 o 
   1  15   4      479.74      521.01      7.68 o 
   2  15   4      207.51      220.78      7.04 o 
   3  15   4     1433.18     1445.32     22.85 o 
   4  15   4      522.85      500.00     15.56 o 
   5  15   4        0.45        3.30     10.21 o 
   6  15   4      137.99      159.25     46.31 o 
  -8  16   4       16.14       26.36     18.67 o 
  -7  16   4       72.66       59.85     19.47 o 
  -6  16   4      180.62      173.51     24.81 o 
  -5  16   4      239.58      235.62     11.67 o 
  -4  16   4      265.06      278.49     10.14 o 
  -3  16   4       28.61       19.80      3.80 o 
  -2  16   4        0.00       -0.72      1.62 o 
  -1  16   4      270.04      250.81      4.92 o 
   0  16   4       17.51       16.42      1.96 o 
   1  16   4       52.40       64.79      3.78 o 
   2  16   4      219.73      219.12      7.21 o 
   3  16   4     1505.86     1488.00     21.42 o 
   4  16   4       57.53       59.01      7.35 o 
   5  16   4        0.18        5.00      5.46 o 
   6  16   4        0.48       10.64     10.97 o 
  -8  17   4       13.03       28.07     19.07 o 
  -7  17   4       51.48       57.78     18.99 o 
  -6  17   4        9.21       -7.95     11.62 o 
  -5  17   4       13.11       19.04      6.87 o 
  -4  17   4       84.00       87.10      6.68 o 
  -3  17   4       11.34        7.50      3.39 o 
  -2  17   4        3.57        4.78      2.48 o 
  -1  17   4      199.39      189.85      4.52 o 
   0  17   4       22.37       18.87      2.72 o 
   1  17   4      568.54      535.94     15.14 o 
   2  17   4      456.94      466.87     10.03 o 
   3  17   4      230.59      237.32      8.41 o 
   4  17   4      101.62       98.54      7.55 o 
   5  17   4      222.44      217.74     17.16 o 
   6  17   4       44.16       20.05     12.75 o 
  -8  18   4        2.53        5.95     17.12 o 
  -7  18   4        0.14       -7.85     12.21 o 
  -6  18   4        0.76       -5.61     10.68 o 
  -5  18   4        8.93       12.55      6.56 o 
  -4  18   4       76.84       87.30      8.08 o 
  -3  18   4      779.91      749.20     14.15 o 
  -2  18   4      225.29      226.22      5.91 o 
  -1  18   4      216.52      207.62      4.71 o 
   0  18   4        0.45        2.17      1.72 o 
   1  18   4      120.91      134.01      5.81 o 
   2  18   4     1762.11     1709.30     21.36 o 
   3  18   4       57.48       63.05      5.64 o 
   4  18   4      229.50      241.19     10.52 o 
   5  18   4       90.03       85.51     11.19 o 
   6  18   4      152.08      143.15     19.93 o 
  -8  19   4        0.75        5.23     17.71 o 
  -7  19   4        1.56       13.46     14.59 o 
  -6  19   4        2.59        3.12     11.68 o 
  -5  19   4       32.27       29.90      9.12 o 
  -4  19   4       46.72       39.28      5.78 o 
  -3  19   4        0.04        2.44      3.31 o 
  -2  19   4      112.94      135.44      4.76 o 
  -1  19   4      335.14      353.33      5.96 o 
   0  19   4      114.98      125.32      4.44 o 
   1  19   4       13.18       12.60      2.53 o 
   2  19   4       18.22       31.65      4.26 o 
   3  19   4        4.09        6.83      3.79 o 
   4  19   4      107.74      125.15      8.55 o 
   5  19   4        1.07       -0.78      5.40 o 
   6  19   4       68.58       93.81     17.23 o 
  -8  20   4       16.95        9.07     20.50 o 
  -7  20   4        5.68       -4.48     13.36 o 
  -6  20   4       24.34       47.27     16.29 o 
  -5  20   4        0.99        1.01      4.66 o 
  -4  20   4       49.84       36.25      5.86 o 
  -3  20   4      666.53      579.31     14.70 o 
  -2  20   4      104.43       98.66      4.57 o 
  -1  20   4       57.97       72.14      3.57 o 
   0  20   4        5.42        6.30      2.26 o 
   1  20   4        8.80        8.17      3.07 o 
   2  20   4        4.20        9.07      3.55 o 
   3  20   4       58.46       64.71      5.82 o 
   4  20   4      308.55      285.03     13.32 o 
   5  20   4       40.58       34.30     10.55 o 
   6  20   4      100.00      113.97     18.46 o 
  -7  21   4        0.33        3.83     15.11 o 
  -6  21   4        4.27       12.00     13.44 o 
  -5  21   4      391.96      359.35     16.30 o 
  -4  21   4       94.68       92.39      7.74 o 
  -3  21   4      343.16      344.24     11.48 o 
  -2  21   4      207.32      183.53      9.49 o 
  -1  21   4        8.06        8.11      2.39 o 
   0  21   4        4.98        4.23      2.33 o 
   1  21   4       44.11       44.82      4.20 o 
   2  21   4      328.90      323.90      8.79 o 
   3  21   4       24.85       32.80      4.99 o 
   4  21   4       58.67       45.63      7.78 o 
   5  21   4       16.50       18.61      7.21 o 
  -7  22   4       12.77       21.44     17.25 o 
  -6  22   4        0.56        7.96     13.15 o 
  -5  22   4      189.22      159.21     11.30 o 
  -4  22   4      147.77      154.55      9.38 o 
  -3  22   4       95.83       96.88      6.45 o 
  -2  22   4       59.85       59.27      4.06 o 
  -1  22   4       71.83       80.64      3.84 o 
   0  22   4      261.89      251.64      5.61 o 
   1  22   4        0.03        4.76      3.44 o 
   2  22   4      321.88      322.36     10.77 o 
   3  22   4      124.71      116.44      8.26 o 
   4  22   4       86.17       83.42     16.10 o 
   5  22   4       29.21       35.90      8.08 o 
  -7  23   4       77.52       41.39     19.62 o 
  -6  23   4       71.00      112.33     22.80 o 
  -5  23   4      469.25      412.67     14.52 o 
  -4  23   4        0.73       -0.50      4.01 o 
  -3  23   4      355.67      350.02     10.53 o 
  -2  23   4      946.69      880.63     13.62 o 
  -1  23   4      101.99      120.86      6.40 o 
   0  23   4      264.37      244.21      5.59 o 
   1  23   4      140.06      153.90      7.08 o 
   2  23   4      928.46      961.21     19.66 o 
   3  23   4        0.27        2.55      4.79 o 
   4  23   4      119.69      101.94     10.06 o 
   5  23   4      262.35      258.98     19.99 o 
  -7  24   4       10.13        8.39     15.93 o 
  -6  24   4       73.63       68.67     20.52 o 
  -5  24   4        6.72       14.49      5.60 o 
  -4  24   4       49.71       70.99      6.48 o 
  -3  24   4      320.47      281.79      9.55 o 
  -2  24   4        2.00        0.42      2.83 o 
  -1  24   4      187.30      193.50      6.01 o 
   0  24   4        2.41        6.79      2.77 o 
   1  24   4        9.89        7.28      3.41 o 
   2  24   4      462.09      431.44     14.11 o 
   3  24   4      345.55      330.19     12.32 o 
   4  24   4        9.55       15.47      7.10 o 
   5  24   4        0.01        5.78      8.73 o 
  -7  25   4        0.73        0.44     14.26 o 
  -6  25   4       15.01       11.16     14.86 o 
  -5  25   4      110.44      111.97      8.30 o 
  -4  25   4       16.18       16.47      5.27 o 
  -3  25   4      439.33      381.92     11.10 o 
  -2  25   4       31.82       37.76      4.08 o 
  -1  25   4      352.03      313.94      7.19 o 
   0  25   4       11.08       11.66      3.28 o 
   1  25   4      308.78      290.75     11.73 o 
   2  25   4       29.23       38.49      5.30 o 
   3  25   4       13.18       21.21      5.13 o 
   4  25   4      252.05      268.09     14.47 o 
   5  25   4       25.39       19.49      9.82 o 
  -7  26   4      218.56      203.13     30.73 o 
  -6  26   4       27.13       28.57     10.59 o 
  -5  26   4      204.57      203.57     11.29 o 
  -4  26   4       82.34       69.98      6.62 o 
  -3  26   4        2.90       12.35      4.70 o 
  -2  26   4      109.83      122.17      5.83 o 
  -1  26   4       65.67       83.56      6.22 o 
   0  26   4       50.80       57.21      4.74 o 
   1  26   4      370.70      356.77     10.27 o 
   2  26   4      113.96      128.69      9.67 o 
   3  26   4      139.99      143.15      8.55 o 
   4  26   4       71.80       95.68     10.60 o 
   5  26   4       15.26       19.91      9.67 o 
  -7  27   4      109.91       84.51     24.41 o 
  -6  27   4       42.18       70.80     10.10 o 
  -5  27   4       49.50       42.39      8.31 o 
  -4  27   4      119.02       95.70      7.46 o 
  -3  27   4       48.67       47.09      6.41 o 
  -2  27   4       41.71       33.60      4.02 o 
  -1  27   4      106.55      118.80      6.34 o 
   0  27   4      147.04      140.98      6.46 o 
   1  27   4        0.00        0.07      5.31 o 
   2  27   4      711.67      701.22     18.82 o 
   3  27   4       23.88       26.83      5.46 o 
   4  27   4       76.05       90.83     10.99 o 
   5  27   4       19.97       22.59     13.29 o 
  -7  28   4        0.08       17.36     16.62 o 
  -6  28   4       17.60       30.10      8.52 o 
  -5  28   4        0.83        3.50      5.03 o 
  -4  28   4       55.99       53.87      7.37 o 
  -3  28   4        0.00       -3.96      3.96 o 
  -2  28   4      272.76      254.29      8.55 o 
  -1  28   4      108.40      109.40      5.04 o 
   0  28   4      262.41      247.84      7.88 o 
   1  28   4        0.93        6.53      5.44 o 
   2  28   4      147.84      168.90      8.73 o 
   3  28   4       40.66       33.53      8.69 o 
   4  28   4       52.23       65.89      9.61 o 
   5  28   4        2.89        1.70      8.40 o 
  -6  29   4        0.48        1.85      7.28 o 
  -5  29   4        9.42        8.18      5.38 o 
  -4  29   4      266.09      237.87     14.86 o 
  -3  29   4        5.22       15.86      5.38 o 
  -2  29   4       56.11       57.97      5.25 o 
  -1  29   4        1.09        1.24      2.68 o 
   0  29   4      110.10      114.28      6.14 o 
   1  29   4       62.48       56.11      7.98 o 
   2  29   4        5.24        6.64      5.33 o 
   3  29   4       75.56       70.41      7.15 o 
   4  29   4        4.31        8.60      7.45 o 
   5  29   4        1.26        0.49      9.14 o 
  -6  30   4        1.19       -4.36      7.24 o 
  -5  30   4        7.71        8.86      6.58 o 
  -4  30   4      431.15      410.35     14.88 o 
  -3  30   4       84.13       95.79      8.26 o 
  -2  30   4       96.44      100.77      6.32 o 
  -1  30   4        4.35        3.10      2.72 o 
   0  30   4        2.59        6.57      3.77 o 
   1  30   4       28.06       36.79      7.87 o 
   2  30   4       41.80       48.92      8.48 o 
   3  30   4       29.19       21.78      6.50 o 
   4  30   4       78.20       90.05     11.04 o 
   5  30   4      103.09      137.79     21.12 o 
  -6  31   4        1.82       10.21      9.91 o 
  -5  31   4       14.29       24.69      7.28 o 
  -4  31   4      196.84      195.70     12.76 o 
  -3  31   4        2.98        7.40      5.04 o 
  -2  31   4       57.14       44.12      4.93 o 
  -1  31   4       12.78       13.99      3.11 o 
   0  31   4       13.85       23.70      5.19 o 
   1  31   4       44.75       36.38      7.33 o 
   2  31   4       16.67       19.72      7.31 o 
   3  31   4        0.30       13.34      6.42 o 
   4  31   4        1.53       14.68      7.84 o 
   5  31   4        7.09        7.83     15.66 o 
  -6  32   4        9.40       -1.61      9.29 o 
  -5  32   4       87.00       91.31     10.68 o 
  -4  32   4       48.16       58.19      9.34 o 
  -3  32   4      187.85      161.18     13.56 o 
  -2  32   4       90.10       77.23      5.78 o 
  -1  32   4      197.04      187.37      6.14 o 
   0  32   4      508.59      521.58     12.78 o 
   1  32   4      118.32      113.67     10.14 o 
   2  32   4      144.28      130.66     11.27 o 
   3  32   4       15.27       23.75      9.20 o 
   4  32   4      138.75      128.64     12.44 o 
   5  32   4       16.64       15.47     18.44 o 
  -6  33   4       18.48       27.04     23.25 o 
  -5  33   4       91.70       91.91     10.76 o 
  -4  33   4       53.86       55.67     10.30 o 
  -3  33   4      493.69      509.74     15.88 o 
  -2  33   4        1.71        2.45      3.58 o 
  -1  33   4        4.32        4.79      2.78 o 
   0  33   4      817.66      763.15     19.81 o 
   1  33   4      334.84      347.93     20.08 o 
   2  33   4       62.67       48.22      9.65 o 
   3  33   4       53.11       46.99     10.80 o 
   4  33   4      131.82      128.82     14.68 o 
   5  33   4       78.23       58.28     19.76 o 
  -6  34   4      244.82      274.33     44.16 o 
  -5  34   4       22.75       31.28      9.69 o 
  -4  34   4      276.30      264.29     19.80 o 
  -3  34   4       11.57       11.08      5.28 o 
  -2  34   4        0.01        5.14      3.57 o 
  -1  34   4       56.34       57.47      4.48 o 
   0  34   4      249.70      239.58      9.38 o 
   1  34   4       80.90      104.12     11.80 o 
   2  34   4        1.77       11.66     15.84 o 
   3  34   4       27.03       28.29     10.49 o 
   4  34   4       49.24       45.14     21.04 o 
  -5  35   4        1.42        2.63      7.49 o 
  -4  35   4      114.11      110.67     10.90 o 
  -3  35   4        5.05        4.37      8.66 o 
  -2  35   4      135.95      130.67     10.52 o 
  -1  35   4       13.53        9.37      3.27 o 
   0  35   4        0.29        9.46      4.74 o 
   1  35   4       13.85       15.15      7.22 o 
   2  35   4        1.11       -1.67      7.17 o 
   3  35   4        7.54        6.75      8.58 o 
   4  35   4       22.51       26.86     11.33 o 
  -5  36   4        4.98       10.11      6.58 o 
  -4  36   4      246.60      230.82     26.09 o 
  -3  36   4        4.04       12.68      5.93 o 
  -2  36   4       22.87       19.34      4.14 o 
  -1  36   4       21.88       15.82      7.03 o 
   0  36   4      112.61      105.75      7.95 o 
   1  36   4       57.08       73.95     10.89 o 
   2  36   4        6.66        7.84      8.01 o 
   3  36   4       19.32       28.24      9.63 o 
   4  36   4        0.03        8.28     10.12 o 
  -5  37   4       53.86       56.26     10.09 o 
  -4  37   4       52.09       50.20      8.75 o 
  -3  37   4       54.91       58.19     13.24 o 
  -2  37   4      266.41      281.04     12.16 o 
  -1  37   4       99.57       80.00      9.95 o 
   0  37   4      427.84      409.59     12.86 o 
   1  37   4      120.24      122.89     12.92 o 
   2  37   4        8.35       10.69      8.09 o 
   3  37   4        9.60       14.19      9.51 o 
   4  37   4        0.60        2.39     11.03 o 
  -5  38   4       28.87       13.40      8.25 o 
  -4  38   4       14.28       16.51      7.40 o 
  -3  38   4       18.74       13.36      6.76 o 
  -2  38   4       59.42       68.92      9.22 o 
  -1  38   4       36.14       39.46      7.13 o 
   0  38   4       43.21       47.31      7.09 o 
   1  38   4        0.11        4.61      7.02 o 
   2  38   4        0.37        3.95      8.57 o 
   3  38   4       11.41       13.98      9.75 o 
   4  38   4        0.16       -3.20     10.18 o 
  -4  39   4        8.70        8.60      6.72 o 
  -3  39   4      107.51      106.31     10.53 o 
  -2  39   4        3.58       10.90      5.97 o 
  -1  39   4      118.19      131.49     15.34 o 
   0  39   4       25.98       35.38      7.33 o 
   1  39   4       11.76       15.84      8.00 o 
   2  39   4        2.78       17.69      8.60 o 
   3  39   4        1.46        5.69      9.39 o 
  -4  40   4      132.03      121.02     11.81 o 
  -3  40   4       32.68       47.06     19.41 o 
  -2  40   4        0.18       10.39      5.71 o 
  -1  40   4       65.36       72.61     15.48 o 
   0  40   4      109.27      135.46      9.72 o 
   1  40   4        2.43        6.47      8.61 o 
   2  40   4        0.25       -0.49      7.75 o 
   3  40   4       41.33       53.11     20.05 o 
  -4  41   4      113.27      117.95     11.95 o 
  -3  41   4      378.49      412.01     17.16 o 
  -2  41   4       99.21       97.79      9.62 o 
  -1  41   4      106.54      123.11     12.64 o 
   0  41   4        0.54       15.62      5.68 o 
   1  41   4       90.99       88.22     10.26 o 
   2  41   4       57.92       42.06     10.82 o 
   3  41   4       33.42       34.83     17.01 o 
  -3  42   4      531.92      556.19     19.82 o 
  -2  42   4      107.41      116.06     10.30 o 
  -1  42   4      108.05      120.26     12.70 o 
   0  42   4       16.92       33.05     10.17 o 
   1  42   4       18.32       18.51      7.46 o 
   2  42   4        0.75       10.52      9.41 o 
  -3  43   4       23.35       26.48      8.16 o 
  -2  43   4       22.23       33.89     12.58 o 
  -1  43   4       21.11       51.44      9.98 o 
   0  43   4      161.05      171.90     15.99 o 
   1  43   4       59.46       67.79      9.67 o 
   2  43   4        0.02       -1.50      9.17 o 
  -2  44   4        0.16        9.42      9.89 o 
  -1  44   4       14.73       33.56     13.14 o 
   0  44   4       63.34       53.31     12.10 o 
   1  44   4       30.16       48.46      9.01 o 
  -1  45   4       35.89       53.80     10.27 o 
   0  45   4       40.84       46.10     13.57 o 
  -8   1   5        1.84        3.60     13.24 o 
  -7   1   5       69.32       94.82     14.84 o 
  -6   1   5       10.64       11.02      8.54 o 
  -5   1   5        0.29        2.13      7.14 o 
  -4   1   5      133.79      135.26     20.77 o 
  -3   1   5       58.76       63.12      3.39 o 
  -2   1   5       33.40       39.17      2.97 o 
  -1   1   5       16.45       16.75      2.24 o 
   0   1   5      782.33      771.58      8.70 o 
   1   1   5        7.91       14.36      1.95 o 
   2   1   5       63.42       56.37      3.53 o 
   3   1   5      270.31      256.58     11.45 o 
   4   1   5     1225.10     1208.30     20.41 o 
   5   1   5       30.81       26.81      4.97 o 
   6   1   5      157.47      148.25     11.49 o 
   7   1   5        3.67        9.30      6.53 o 
  -8   2   5        6.41        1.50     10.81 o 
  -7   2   5       47.28       60.96     12.77 o 
  -6   2   5        3.60        0.51      9.93 o 
  -5   2   5       59.36       64.58     10.95 o 
  -4   2   5       17.94       20.01      8.12 o 
  -3   2   5      134.75      124.62      4.94 o 
  -2   2   5      112.50      130.41      4.44 o 
  -1   2   5       67.43       66.83      3.03 o 
   0   2   5      437.99      506.39      6.82 o 
   1   2   5      521.44      536.93      7.89 o 
   2   2   5       74.19       63.14      4.44 o 
   3   2   5       19.95       12.69      4.56 o 
   4   2   5      336.99      351.19     13.85 o 
   5   2   5       95.49       97.22      6.72 o 
   6   2   5        3.88        1.55      4.80 o 
   7   2   5       33.99       46.22     13.48 o 
  -8   3   5       27.16       11.21     11.45 o 
  -7   3   5        0.17        1.24      8.89 o 
  -6   3   5        0.95        2.17      8.13 o 
  -5   3   5        1.55        9.92      7.74 o 
  -4   3   5        6.57        8.53      9.09 o 
  -3   3   5        2.75        2.17      1.92 o 
  -2   3   5      299.59      307.39      6.22 o 
  -1   3   5      558.02      569.28      8.06 o 
   0   3   5       89.47       91.28      3.30 o 
   1   3   5      187.83      213.92      5.36 o 
   2   3   5       13.47        7.09      2.17 o 
   3   3   5      196.08      191.20      9.55 o 
   4   3   5      287.79      305.71     20.74 o 
   5   3   5      260.57      245.81      9.88 o 
   6   3   5        1.87        5.36      6.20 o 
   7   3   5        0.65        9.14     10.88 o 
  -8   4   5      363.13      436.32     36.51 o 
  -7   4   5       77.87       82.20     16.68 o 
  -6   4   5        3.70       -2.46      7.78 o 
  -5   4   5        3.92       13.22      7.47 o 
  -4   4   5      648.93      556.13     16.93 o 
  -3   4   5      233.26      222.10      5.85 o 
  -2   4   5     1259.15     1162.41     12.56 o 
  -1   4   5        2.33        5.68      1.96 o 
   0   4   5      220.48      215.35      4.53 o 
   1   4   5      193.19      205.60      5.16 o 
   2   4   5        4.85        8.09      2.49 o 
   3   4   5     1481.22     1499.55     20.37 o 
   4   4   5      340.70      319.86     10.65 o 
   5   4   5       53.89       44.77      7.37 o 
   6   4   5       11.25       20.19      6.94 o 
   7   4   5      102.15       91.10     16.00 o 
  -8   5   5       81.69       73.57     15.70 o 
  -7   5   5        2.18       13.42     12.66 o 
  -6   5   5        0.05       -7.06      7.52 o 
  -5   5   5       53.92       43.86      9.93 o 
  -4   5   5       86.56       73.09     11.57 o 
  -3   5   5       67.46       59.41      6.00 o 
  -2   5   5       38.38       41.21      3.16 o 
  -1   5   5     1669.91     1605.50     15.63 o 
   0   5   5      117.20      121.04      5.74 o 
   1   5   5      254.75      226.63      5.66 o 
   2   5   5      941.16      955.44     13.39 o 
   3   5   5       24.75       49.61      4.58 o 
   4   5   5       84.81       92.44      6.38 o 
   5   5   5       26.07       18.64      8.19 o 
   6   5   5      109.78       96.83     10.34 o 
   7   5   5        9.55       22.53     11.85 o 
  -8   6   5       18.14       21.46     16.64 o 
  -7   6   5       22.80        7.63     13.43 o 
  -6   6   5       10.29        6.51      8.32 o 
  -5   6   5       33.65       40.95     17.71 o 
  -4   6   5      192.67      210.60     10.98 o 
  -3   6   5       40.30       36.15      4.17 o 
  -2   6   5       67.77       79.00      3.58 o 
  -1   6   5      117.76      146.56      5.95 o 
   0   6   5       24.38       34.68      2.39 o 
   1   6   5        1.34        1.84      1.84 o 
   2   6   5       22.60       35.49      3.63 o 
   3   6   5     1707.74     1697.20     22.47 o 
   4   6   5       15.16       10.44      3.97 o 
   5   6   5       48.59       49.18      7.97 o 
   6   6   5       62.86       72.88      9.53 o 
   7   6   5       53.75       57.67     17.78 o 
  -8   7   5       41.33       45.21     13.45 o 
  -7   7   5       43.63       45.76     12.24 o 
  -6   7   5       15.12       17.63     18.16 o 
  -5   7   5      184.94      213.66     16.23 o 
  -4   7   5     1237.62     1112.17     23.16 o 
  -3   7   5      174.91      162.72      5.35 o 
  -2   7   5        4.53       12.51      3.22 o 
  -1   7   5      405.50      396.69      6.81 o 
   0   7   5       11.43       12.17      2.20 o 
   1   7   5        1.24        2.37      1.69 o 
   2   7   5      556.18      558.35      9.99 o 
   3   7   5     2579.02     2543.33     28.90 o 
   4   7   5       59.12       58.90      5.55 o 
   5   7   5       20.55       18.56      6.50 o 
   6   7   5       64.78       69.15     11.95 o 
   7   7   5        2.66        5.72     11.05 o 
  -8   8   5       57.04       50.44     13.93 o 
  -7   8   5       13.13       20.32      9.93 o 
  -6   8   5        0.50       -2.79      7.71 o 
  -5   8   5      124.87      123.25     13.19 o 
  -4   8   5        2.91        0.79      4.50 o 
  -3   8   5       29.52       28.64      3.77 o 
  -2   8   5       45.89       44.98      3.07 o 
  -1   8   5        7.42        9.57      2.16 o 
   0   8   5      636.43      621.96      8.42 o 
   1   8   5      584.88      598.22      7.30 o 
   2   8   5        3.06        4.80      2.65 o 
   3   8   5       24.25       39.37      7.23 o 
   4   8   5        0.84        0.33      3.66 o 
   5   8   5        5.63       10.81      5.99 o 
   6   8   5       28.08       23.59      9.16 o 
   7   8   5        4.65       28.45     12.47 o 
  -8   9   5       16.18       20.21     14.10 o 
  -7   9   5        0.82        0.07     17.22 o 
  -6   9   5        0.49       -4.80      7.33 o 
  -5   9   5      332.72      271.41     17.17 o 
  -4   9   5      415.94      396.74     16.10 o 
  -3   9   5       63.03       69.02      5.32 o 
  -2   9   5       12.20       14.42      2.42 o 
  -1   9   5        1.80        2.08      2.01 o 
   0   9   5       93.35      112.18      4.00 o 
   1   9   5      103.07      110.98      4.13 o 
   2   9   5       63.54       84.51      5.01 o 
   3   9   5        1.81        5.56      3.83 o 
   4   9   5      171.51      159.86     10.13 o 
   5   9   5       46.22       52.66     12.02 o 
   6   9   5        0.20       -7.09      7.09 o 
   7   9   5        0.08       23.26     12.28 o 
  -8  10   5        7.83       20.06     17.73 o 
  -7  10   5       33.23       42.52     11.83 o 
  -6  10   5        1.06        2.01      8.62 o 
  -5  10   5       11.43        3.79     10.24 o 
  -4  10   5      289.67      281.84     17.39 o 
  -3  10   5        6.23        9.79      2.46 o 
  -2  10   5       44.27       44.31      3.08 o 
  -1  10   5       18.12       19.52      2.59 o 
   0  10   5        7.75       12.65      2.50 o 
   1  10   5     1051.84     1025.11     12.64 o 
   2  10   5     2725.20     2801.88     29.67 o 
   3  10   5      629.82      607.42     12.12 o 
   4  10   5      505.61      521.56     16.81 o 
   5  10   5      466.07      474.58     20.13 o 
   6  10   5       17.77       15.47     12.41 o 
   7  10   5       11.37       16.12     17.14 o 
  -8  11   5       58.99       52.15     21.52 o 
  -7  11   5      142.85      175.40     40.21 o 
  -6  11   5       95.04       95.63     13.55 o 
  -5  11   5      402.65      308.68     26.67 o 
  -4  11   5       98.50       84.50      9.01 o 
  -3  11   5       40.02       43.27      3.90 o 
  -2  11   5        3.81        3.96      2.06 o 
  -1  11   5       89.40       94.93      4.10 o 
   0  11   5        4.85        5.43      2.14 o 
   1  11   5      440.40      450.43      8.67 o 
   2  11   5      401.29      433.16      9.68 o 
   3  11   5       15.90       10.97      3.33 o 
   4  11   5      270.38      263.29     12.63 o 
   5  11   5       27.23       36.48      7.73 o 
   6  11   5        5.79       13.03      9.33 o 
   7  11   5        5.67        9.82     16.91 o 
  -8  12   5        0.03       17.06     17.67 o 
  -7  12   5      172.98      101.81     72.42 o 
  -6  12   5       82.66      120.79     22.00 o 
  -5  12   5      331.43      295.38     33.79 o 
  -4  12   5      220.57      192.37     10.24 o 
  -3  12   5       93.14       96.70      6.53 o 
  -2  12   5      143.54      147.35      5.03 o 
  -1  12   5        1.59        6.12      2.20 o 
   0  12   5       10.00        9.16      2.99 o 
   1  12   5        0.10       -0.86      2.83 o 
   2  12   5     2134.95     2192.63     27.54 o 
   3  12   5       26.59       34.93      3.99 o 
   4  12   5        0.86        3.70      3.95 o 
   5  12   5      333.55      326.11     17.19 o 
   6  12   5        6.00       17.91      9.59 o 
   7  12   5       50.80       57.63     20.39 o 
  -8  13   5       48.61       76.79     23.15 o 
  -7  13   5      158.86      159.50     26.98 o 
  -6  13   5       24.39       30.45     10.33 o 
  -5  13   5       89.38       85.77      8.25 o 
  -4  13   5      240.45      219.59      9.76 o 
  -3  13   5      466.13      399.06      8.28 o 
  -2  13   5        1.67        5.45      2.22 o 
  -1  13   5       35.22       34.68      3.21 o 
   0  13   5       31.88       29.23      2.57 o 
   1  13   5      125.53      130.33      5.78 o 
   2  13   5        8.05       21.18      3.85 o 
   3  13   5       13.01       12.85      3.51 o 
   4  13   5      367.73      370.74     10.84 o 
   5  13   5      296.52      293.70     35.65 o 
   6  13   5        0.01       13.00     10.45 o 
  -8  14   5        0.03        9.38     16.14 o 
  -7  14   5        8.69        6.36     13.78 o 
  -6  14   5       31.91       21.62      9.92 o 
  -5  14   5        0.06        1.88      4.80 o 
  -4  14   5       14.42       17.39      4.48 o 
  -3  14   5      109.51      116.04      7.76 o 
  -2  14   5        3.50        0.87      2.11 o 
  -1  14   5       58.90       63.41      5.60 o 
   0  14   5       14.22        8.40      2.18 o 
   1  14   5        0.39       -0.28      3.30 o 
   2  14   5       61.04       70.09      5.26 o 
   3  14   5      208.13      211.39      8.67 o 
   4  14   5       57.24       71.20      7.42 o 
   5  14   5      143.13      155.33     13.64 o 
   6  14   5       42.91       31.79     10.51 o 
  -8  15   5       13.06        7.60     17.48 o 
  -7  15   5       49.46       46.26     19.34 o 
  -6  15   5       68.37       45.74     18.02 o 
  -5  15   5      121.60      122.95      9.63 o 
  -4  15   5      113.99       95.70      8.19 o 
  -3  15   5      110.17       91.14      4.80 o 
  -2  15   5       61.81       62.81      3.61 o 
  -1  15   5       28.08       23.35      2.67 o 
   0  15   5      336.40      346.54      7.30 o 
   1  15   5        0.03       -0.88      3.27 o 
   2  15   5     2029.07     2029.95     24.47 o 
   3  15   5       21.75        7.69      4.40 o 
   4  15   5      136.68      133.50      6.39 o 
   5  15   5      158.85      143.63     23.99 o 
  -8  16   5        0.27       -6.76     15.09 o 
  -7  16   5      110.65      111.66     25.10 o 
  -6  16   5        6.01       24.53     15.12 o 
  -5  16   5       73.86       77.16      8.32 o 
  -4  16   5      490.43      427.44     12.68 o 
  -3  16   5      321.66      298.41      7.28 o 
  -2  16   5      809.73      740.28      9.95 o 
  -1  16   5      121.85      132.58      4.82 o 
   0  16   5      344.38      321.12      7.41 o 
   1  16   5       64.77       63.11      5.34 o 
   2  16   5       11.41       19.33      4.05 o 
   3  16   5       22.85       19.51      4.70 o 
   4  16   5        4.78       14.32      3.83 o 
   5  16   5      142.39      146.63     13.79 o 
  -8  17   5        4.22       14.70     18.28 o 
  -7  17   5       51.96       51.46     19.89 o 
  -6  17   5       24.73       28.68     16.01 o 
  -5  17   5       10.85       19.81      7.06 o 
  -4  17   5        1.67        7.26      4.14 o 
  -3  17   5       71.04       72.19      4.39 o 
  -2  17   5      251.22      232.64      5.70 o 
  -1  17   5       74.03       58.46      3.77 o 
   0  17   5      456.84      469.05      8.97 o 
   1  17   5      455.49      437.94     13.71 o 
   2  17   5       36.41       32.39      4.06 o 
   3  17   5       14.78       11.11      4.25 o 
   4  17   5      155.58      178.46      9.06 o 
   5  17   5        0.28        8.62      7.50 o 
  -8  18   5       37.61       57.24     24.18 o 
  -7  18   5        4.16       33.83     18.21 o 
  -6  18   5       25.07       43.46     16.54 o 
  -5  18   5       25.11       26.91      7.61 o 
  -4  18   5       10.86        7.89      4.85 o 
  -3  18   5      215.51      196.64      9.62 o 
  -2  18   5      606.73      545.77      8.49 o 
  -1  18   5      177.10      183.53      5.51 o 
   0  18   5      380.83      407.86      8.53 o 
   1  18   5       65.30       76.60      5.83 o 
   2  18   5       11.08       10.44      3.43 o 
   3  18   5        3.38        5.53      3.75 o 
   4  18   5      206.99      223.41     11.19 o 
   5  18   5      212.63      208.28     16.73 o 
  -7  19   5        0.02       -6.80     13.90 o 
  -6  19   5       88.85      102.22     22.02 o 
  -5  19   5      113.67       97.43     11.31 o 
  -4  19   5       49.06       29.74     10.48 o 
  -3  19   5      130.01      132.03      5.30 o 
  -2  19   5      805.78      763.21      9.74 o 
  -1  19   5      416.89      401.69      7.57 o 
   0  19   5       33.75       31.45      3.56 o 
   1  19   5      447.17      395.04     11.77 o 
   2  19   5       60.75       65.87      6.21 o 
   3  19   5        0.25        5.46      3.57 o 
   4  19   5        0.50       16.05      4.93 o 
   5  19   5      167.49      162.43     15.49 o 
  -7  20   5        3.62        9.34     15.57 o 
  -6  20   5       18.14       26.73     15.41 o 
  -5  20   5        0.05        3.32      5.08 o 
  -4  20   5       25.70       25.67      7.02 o 
  -3  20   5        0.34        0.67      2.55 o 
  -2  20   5       73.26       81.99      4.77 o 
  -1  20   5        3.78        9.31      2.80 o 
   0  20   5      289.95      280.59      6.86 o 
   1  20   5      353.59      205.30     16.35 o 
   2  20   5        0.43        0.85      3.37 o 
   3  20   5        9.80        4.17      3.85 o 
   4  20   5       39.17       34.13      6.80 o 
   5  20   5        3.34        8.58     10.53 o 
  -7  21   5        0.95      -13.44     14.07 o 
  -6  21   5      308.87      341.51     34.60 o 
  -5  21   5        0.01        5.49      5.20 o 
  -4  21   5      186.93      188.43     11.49 o 
  -3  21   5       51.89       51.00      6.72 o 
  -2  21   5      433.06      401.37      8.95 o 
  -1  21   5       15.57       18.26      3.07 o 
   0  21   5       23.56       20.18      3.47 o 
   1  21   5       71.55       71.76      6.33 o 
   2  21   5       36.60       27.01      4.46 o 
   3  21   5       10.47       14.15      4.26 o 
   4  21   5       19.83       17.02      6.04 o 
   5  21   5       50.05       55.55     16.77 o 
  -7  22   5       67.86       64.60     21.96 o 
  -6  22   5        4.93       18.49     14.59 o 
  -5  22   5       19.77       16.99      6.34 o 
  -4  22   5      165.69      159.23     11.17 o 
  -3  22   5       41.76       37.68      5.36 o 
  -2  22   5      148.35      148.72      6.23 o 
  -1  22   5      178.97      174.05      5.32 o 
   0  22   5       42.63       56.04      4.29 o 
   1  22   5        0.29       10.16      3.83 o 
   2  22   5       13.39       14.72      4.03 o 
   3  22   5       89.71       86.84      7.23 o 
   4  22   5        1.79        4.24      5.47 o 
   5  22   5      204.32      203.10     18.41 o 
   6  22   5      163.41      154.27     27.91 o 
  -7  23   5       45.09       37.10     19.24 o 
  -6  23   5        5.08       -4.18      7.32 o 
  -5  23   5       10.57        9.23      5.67 o 
  -4  23   5       30.55       26.63      8.05 o 
  -3  23   5       16.22       18.06      5.58 o 
  -2  23   5      794.18      737.67     12.86 o 
  -1  23   5       25.04       30.63      3.42 o 
   0  23   5      219.85      217.06      7.41 o 
   1  23   5      123.86      141.16     10.60 o 
   2  23   5      102.29       91.23      6.88 o 
   3  23   5        0.19       -1.04      4.25 o 
   4  23   5        1.50       11.67      5.77 o 
   5  23   5       33.85       47.71     11.25 o 
   6  23   5       75.36      118.85     26.57 o 
  -7  24   5       13.14        2.76     15.60 o 
  -6  24   5        1.90       -6.54      7.21 o 
  -5  24   5       15.91        8.37      6.14 o 
  -4  24   5        0.93        6.08      4.39 o 
  -3  24   5       72.56       60.68      6.83 o 
  -2  24   5       66.51       64.61      4.92 o 
  -1  24   5        0.01       -0.28      2.45 o 
   0  24   5        0.05        1.68      3.27 o 
   1  24   5       40.10       33.59      4.72 o 
   2  24   5       30.71       18.67      4.55 o 
   3  24   5      128.09      133.11      8.58 o 
   4  24   5       47.53       72.09      8.75 o 
   5  24   5        7.81       14.73      9.07 o 
   6  24   5        0.77       19.60     18.05 o 
  -7  25   5        9.07       18.48     17.50 o 
  -6  25   5       18.24        5.02      8.10 o 
  -5  25   5       26.64       13.50      6.33 o 
  -4  25   5        8.75       10.19      4.95 o 
  -3  25   5       68.17       64.32      7.07 o 
  -2  25   5      118.39      117.95      6.12 o 
  -1  25   5       59.21       55.37      4.02 o 
   0  25   5       23.59       22.76      4.45 o 
   1  25   5      115.10      116.96      8.01 o 
   2  25   5      181.47      167.35     11.43 o 
   3  25   5       25.53       31.36      6.13 o 
   4  25   5       80.76       77.10      9.01 o 
   5  25   5        0.50       11.42      9.72 o 
  -7  26   5        0.01       10.47     17.40 o 
  -6  26   5       17.06       38.37     16.28 o 
  -5  26   5       14.10       14.10      5.55 o 
  -4  26   5       66.70       83.19      9.49 o 
  -3  26   5        8.29        9.82      6.41 o 
  -2  26   5      178.08      167.36      6.83 o 
  -1  26   5       60.69       57.04      4.03 o 
   0  26   5      305.33      270.45      9.91 o 
   1  26   5        2.91        5.63      4.45 o 
   2  26   5       88.16       90.03      8.18 o 
   3  26   5       25.47       26.16      5.99 o 
   4  26   5       26.62       35.82      9.01 o 
   5  26   5        4.63       18.51     15.34 o 
  -7  27   5        8.38       -6.66     14.40 o 
  -6  27   5        7.71       17.83      7.61 o 
  -5  27   5        2.76        4.00      5.20 o 
  -4  27   5       64.06       62.70      7.96 o 
  -3  27   5       29.20       25.31      5.72 o 
  -2  27   5      438.38      420.41      9.95 o 
  -1  27   5       30.68       31.88      4.27 o 
   0  27   5      101.40       90.75      7.18 o 
   1  27   5        7.02       -0.47      5.21 o 
   2  27   5        1.84       -0.32      4.09 o 
   3  27   5       13.13        2.45      6.34 o 
   4  27   5        0.18       -0.82      7.11 o 
   5  27   5        1.15      -13.82     13.82 o 
  -6  28   5       66.46       86.09     14.10 o 
  -5  28   5        0.00        1.64      5.48 o 
  -4  28   5        3.57        2.24      5.48 o 
  -3  28   5      301.60      304.20     12.38 o 
  -2  28   5      211.72      213.92      7.74 o 
  -1  28   5      176.95      176.67      8.09 o 
   0  28   5      118.18      114.21      7.89 o 
   1  28   5       94.55       79.43     11.59 o 
   2  28   5      188.21      171.73     10.92 o 
   3  28   5        6.39       14.20      5.54 o 
   4  28   5        3.77        8.73      6.84 o 
   5  28   5       10.68        6.28     11.13 o 
  -6  29   5      182.06      214.49     18.24 o 
  -5  29   5       15.32       30.55      7.99 o 
  -4  29   5       20.20       15.57      6.31 o 
  -3  29   5       23.87       15.73      5.31 o 
  -2  29   5      476.63      478.59     10.78 o 
  -1  29   5       14.65       14.16      3.24 o 
   0  29   5        1.56        2.10      4.82 o 
   1  29   5      137.71      107.37     10.07 o 
   2  29   5       38.95       34.83      7.73 o 
   3  29   5      161.47      142.61     11.67 o 
   4  29   5        0.13        2.19      6.66 o 
   5  29   5        8.02       14.13     11.65 o 
  -6  30   5       24.40        8.98      9.90 o 
  -5  30   5       14.54       19.83      7.60 o 
  -4  30   5        1.19       -2.29      5.07 o 
  -3  30   5      486.70      471.64     16.61 o 
  -2  30   5       20.13       22.64      4.54 o 
  -1  30   5       44.08       52.47      5.91 o 
   0  30   5      199.03      179.66      9.74 o 
   1  30   5       33.51       33.77      7.53 o 
   2  30   5       10.27        1.49      9.55 o 
   3  30   5        2.75        3.30      6.96 o 
   4  30   5        7.04       13.14      7.22 o 
   5  30   5        0.53       10.93     11.33 o 
  -6  31   5       72.32       67.89     13.43 o 
  -5  31   5       73.01       80.95     12.27 o 
  -4  31   5        0.97        0.29      5.29 o 
  -3  31   5      185.39      191.31     11.12 o 
  -2  31   5      168.60      163.65     13.68 o 
  -1  31   5       21.04       20.97      3.51 o 
   0  31   5       21.09       17.86      5.36 o 
   1  31   5      174.56      157.67     12.05 o 
   2  31   5        0.12       24.59      9.19 o 
   3  31   5       31.40       31.52     10.55 o 
   4  31   5        0.17        2.86      7.91 o 
   5  31   5        3.37       17.36     16.85 o 
  -6  32   5       77.04       84.64     18.48 o 
  -5  32   5       24.29       26.91      8.39 o 
  -4  32   5        1.10        7.80      7.70 o 
  -3  32   5       32.08       38.19     13.56 o 
  -2  32   5        0.91        6.88      4.41 o 
  -1  32   5      112.76       92.81      9.54 o 
   0  32   5       84.85       84.79      7.56 o 
   1  32   5      142.22      149.20     13.50 o 
   2  32   5       40.11       42.56      9.93 o 
   3  32   5        0.21       11.25      8.71 o 
   4  32   5        5.32        5.12      7.69 o 
  -5  33   5        2.01        4.22      6.77 o 
  -4  33   5       16.38       20.25      8.45 o 
  -3  33   5       44.21       57.89      8.80 o 
  -2  33   5        6.88       13.55      4.25 o 
  -1  33   5       11.80       18.26      7.22 o 
   0  33   5       60.15       67.31      7.20 o 
   1  33   5       16.81       34.21      9.05 o 
   2  33   5       11.20       24.65      9.10 o 
   3  33   5      121.52      103.32     23.68 o 
   4  33   5        4.50        5.80     10.18 o 
  -5  34   5       10.03        9.19      8.14 o 
  -4  34   5       10.10       14.01      7.88 o 
  -3  34   5      100.05      127.04      9.96 o 
  -2  34   5      126.82      126.41      7.37 o 
  -1  34   5        2.61        5.93      4.20 o 
   0  34   5      163.10      169.92     17.80 o 
   1  34   5       79.36       84.29      9.51 o 
   2  34   5        0.61       -4.99      7.37 o 
   3  34   5        1.54       11.63      9.33 o 
   4  34   5        2.19        8.04     10.45 o 
  -5  35   5        4.96        6.33      8.31 o 
  -4  35   5       40.64       27.71     16.56 o 
  -3  35   5      373.79      426.88     30.32 o 
  -2  35   5        0.11        7.24      3.98 o 
  -1  35   5       11.22       14.14      4.56 o 
   0  35   5        2.13        2.51      5.55 o 
   1  35   5       25.63       19.81      7.07 o 
   2  35   5        0.36        2.62      7.80 o 
   3  35   5       14.35       31.04     10.86 o 
   4  35   5       14.73       29.56     12.25 o 
  -5  36   5        0.02        3.27      8.09 o 
  -4  36   5      279.99      262.25     24.66 o 
  -3  36   5      287.23      307.30     17.53 o 
  -2  36   5        1.43        6.06      4.64 o 
  -1  36   5        4.08        6.08      5.73 o 
   0  36   5       47.47       44.82      7.63 o 
   1  36   5        4.04        7.72      6.44 o 
   2  36   5        4.83        6.32      8.85 o 
   3  36   5       41.54       30.74     10.89 o 
  -5  37   5       37.11       27.61     10.81 o 
  -4  37   5       70.39       94.55     10.91 o 
  -3  37   5       21.29       13.96      6.63 o 
  -2  37   5       18.04       21.99      6.30 o 
  -1  37   5       62.67       69.50     15.03 o 
   0  37   5      301.60      307.90     23.81 o 
   1  37   5      111.33      125.31     11.79 o 
   2  37   5        4.20       -3.64      8.03 o 
   3  37   5        8.81       25.73     10.44 o 
  -4  38   5      263.38      250.81     15.52 o 
  -3  38   5       62.54       64.02      9.03 o 
  -2  38   5        1.36        6.49      4.28 o 
  -1  38   5       32.74       25.91     10.43 o 
   0  38   5       48.67       61.22     12.46 o 
   1  38   5        6.22        5.39      6.51 o 
   2  38   5        0.98       17.53      9.59 o 
   3  38   5        0.71        2.96      9.48 o 
  -4  39   5       82.97       98.15     12.42 o 
  -3  39   5        0.12        2.95      5.43 o 
  -2  39   5       12.51       11.55      6.64 o 
  -1  39   5       48.83       47.60     15.33 o 
   0  39   5       14.25        8.57      6.29 o 
   1  39   5        1.32       15.32      7.21 o 
   2  39   5       38.46       34.50     10.49 o 
  -4  40   5      107.90      100.69     23.09 o 
  -3  40   5      135.06      127.77     11.57 o 
  -2  40   5        0.44       11.70     11.03 o 
  -1  40   5       61.67       66.73     20.13 o 
   0  40   5       67.59       42.81      7.97 o 
   1  40   5        0.13       10.78      6.99 o 
   2  40   5        5.64       13.33     10.03 o 
  -3  41   5        1.56       14.43      7.33 o 
  -2  41   5       16.29       37.47     15.41 o 
  -1  41   5      104.18      109.77     19.17 o 
   0  41   5       55.26       76.09      9.09 o 
   1  41   5       24.84       26.04      7.92 o 
   2  41   5       13.28       20.58     10.62 o 
  -3  42   5       65.66       70.84     14.40 o 
  -2  42   5       13.91       18.65     16.20 o 
  -1  42   5       35.98       33.98     14.99 o 
   0  42   5        1.07        4.68      6.29 o 
   1  42   5        0.00        2.35      7.31 o 
  -2  43   5       34.93       71.43     20.72 o 
  -1  43   5        0.78       12.53      9.26 o 
   0  43   5        2.88       20.40      9.45 o 
  -8   0   6        9.27        4.02     14.93 o 
  -7   0   6        1.95       17.90     15.79 o 
  -6   0   6       24.63       27.17     14.97 o 
  -5   0   6       71.91       63.20     16.20 o 
  -4   0   6      275.73      273.85     23.17 o 
  -3   0   6      407.29      421.23     11.87 o 
  -2   0   6        5.88        0.40      4.02 o 
  -1   0   6     1704.74     1631.88     23.15 o 
   0   0   6     2210.05     2225.16     28.55 o 
   1   0   6        7.51        3.01      3.55 o 
   2   0   6        2.32        7.04      5.82 o 
   3   0   6       18.02       26.04      7.05 o 
   4   0   6       47.39       50.51     19.27 o 
   5   0   6       83.99       92.66     11.12 o 
   6   0   6        0.40       -2.16      8.07 o 
  -8   1   6       36.63       39.87     13.82 o 
  -7   1   6       95.49      130.37     17.20 o 
  -6   1   6       15.33       27.55      9.81 o 
  -5   1   6       53.98       44.74     11.16 o 
  -4   1   6       48.73       45.00      9.78 o 
  -3   1   6       11.36        9.99      3.95 o 
  -2   1   6       43.83       50.34      3.40 o 
  -1   1   6     1381.50     1391.57     14.65 o 
   0   1   6       67.48       74.45      3.48 o 
   1   1   6        0.06        1.71      2.64 o 
   2   1   6       10.60        6.83      4.00 o 
   3   1   6      491.78      468.12     12.77 o 
   4   1   6       28.92       32.15      5.52 o 
   5   1   6        0.01        7.37      4.94 o 
   6   1   6       37.46       34.18      7.14 o 
  -8   2   6        0.17        3.19     11.18 o 
  -7   2   6        3.41        8.11     10.13 o 
  -6   2   6       17.09        3.77     13.33 o 
  -5   2   6        2.24        4.92      7.23 o 
  -4   2   6      268.09      263.34     11.59 o 
  -3   2   6        0.71        7.42      4.57 o 
  -2   2   6        7.82       10.07      2.71 o 
  -1   2   6      186.29      173.99      7.68 o 
   0   2   6       14.02       11.43      2.33 o 
   1   2   6        3.00       -1.10      2.65 o 
   2   2   6      319.01      289.07     10.09 o 
   3   2   6       70.72       76.30      6.56 o 
   4   2   6       26.53       26.17      5.28 o 
   5   2   6       82.59       70.63      7.62 o 
   6   2   6       82.25       64.80      8.12 o 
  -8   3   6       52.60       82.96     16.78 o 
  -7   3   6       89.38       98.90     15.56 o 
  -6   3   6       77.62       72.43     16.87 o 
  -5   3   6      149.54      146.04     14.62 o 
  -4   3   6        6.46        7.90      4.67 o 
  -3   3   6       91.32       88.57      4.30 o 
  -2   3   6       20.76       31.06      3.29 o 
  -1   3   6      260.65      240.08      6.21 o 
   0   3   6       77.58      100.67      4.37 o 
   1   3   6      162.23      162.53      5.89 o 
   2   3   6        0.13       -2.11      3.57 o 
   3   3   6        1.98        1.24      3.91 o 
   4   3   6       71.20       69.50      6.59 o 
   5   3   6       11.57       13.76      5.26 o 
   6   3   6       39.81       34.35      7.03 o 
  -8   4   6        0.62        2.84     11.21 o 
  -7   4   6       31.36       27.78     11.23 o 
  -6   4   6        8.15       25.44     11.95 o 
  -5   4   6        1.21        9.78      7.47 o 
  -4   4   6       70.43       70.27     10.94 o 
  -3   4   6      899.12      832.13     11.18 o 
  -2   4   6      667.27      638.45     11.48 o 
  -1   4   6       19.06       32.49      4.24 o 
   0   4   6       13.63       10.78      2.28 o 
   1   4   6        0.18        1.37      2.58 o 
   2   4   6       53.30       34.32      8.55 o 
   3   4   6       44.20       50.26      9.39 o 
   4   4   6      124.97      118.15      7.80 o 
   5   4   6      104.54       90.81      7.77 o 
   6   4   6        3.61       10.20      6.05 o 
  -8   5   6       35.98       38.95     14.26 o 
  -7   5   6        7.68       14.95     13.01 o 
  -6   5   6       30.78        7.51      9.21 o 
  -5   5   6      493.48      392.58     24.60 o 
  -4   5   6      454.17      379.60     13.53 o 
  -3   5   6      119.19      134.93      4.91 o 
  -2   5   6      879.34      819.91     10.89 o 
  -1   5   6        0.00        2.49      2.56 o 
   0   5   6       21.12       23.26      2.57 o 
   1   5   6        0.00       -0.51      1.82 o 
   2   5   6      522.57      522.79     14.48 o 
   3   5   6       91.32      108.97      9.84 o 
   4   5   6        2.21        2.37      4.36 o 
   5   5   6       49.09       61.68      6.98 o 
   6   5   6        8.78       12.08      6.21 o 
  -8   6   6       11.41       12.93     12.00 o 
  -7   6   6       57.38       85.57     15.50 o 
  -6   6   6      173.67      166.80     17.10 o 
  -5   6   6        1.24        5.78      7.54 o 
  -4   6   6      133.90      120.75      8.89 o 
  -3   6   6      498.00      465.52      8.09 o 
  -2   6   6       18.62       20.14      2.83 o 
  -1   6   6      343.82      324.58      6.75 o 
   0   6   6       63.06       65.93      3.60 o 
   1   6   6      414.70      421.43      7.27 o 
   2   6   6        1.38        4.70      4.00 o 
   3   6   6       20.06       23.53      5.14 o 
   4   6   6       62.29       66.37      6.70 o 
   5   6   6        2.03        9.38      4.99 o 
   6   6   6       14.77       14.88      6.37 o 
  -8   7   6        0.20        9.54     11.17 o 
  -7   7   6       16.29       30.38     11.87 o 
  -6   7   6        9.85        4.66      8.41 o 
  -5   7   6        7.89       22.73      8.78 o 
  -4   7   6        0.03        9.71      6.63 o 
  -3   7   6       60.72       72.27      3.94 o 
  -2   7   6      297.96      281.05      7.87 o 
  -1   7   6       33.14       38.48      4.26 o 
   0   7   6      150.41      142.19      4.36 o 
   1   7   6        6.37        4.84      2.37 o 
   2   7   6      104.32      112.87      6.76 o 
   3   7   6      717.48      691.72     15.77 o 
   4   7   6        0.01        5.96      4.80 o 
   5   7   6       75.17       71.06      7.26 o 
   6   7   6       11.07       18.39      7.47 o 
  -8   8   6       13.79       18.28     12.05 o 
  -7   8   6       38.89       54.89     14.10 o 
  -6   8   6        0.06        1.93      8.44 o 
  -5   8   6        0.10       -1.32      5.65 o 
  -4   8   6      754.75      645.34     17.82 o 
  -3   8   6      156.26      150.13      7.10 o 
  -2   8   6      312.99      298.36      6.63 o 
  -1   8   6      378.89      382.48      7.34 o 
   0   8   6        0.19        0.20      1.97 o 
   1   8   6       59.24       62.96      3.71 o 
   2   8   6       32.93       42.36      9.11 o 
   3   8   6        8.76       15.65      4.74 o 
   4   8   6      256.72      229.17      9.97 o 
   5   8   6       38.84       32.86      5.94 o 
   6   8   6       17.30       18.37      7.41 o 
  -8   9   6       16.77       18.87     12.47 o 
  -7   9   6        4.51       15.75     10.96 o 
  -6   9   6       22.72       24.01     12.02 o 
  -5   9   6       10.31       11.15      5.51 o 
  -4   9   6      195.86      194.85     10.78 o 
  -3   9   6      411.57      391.19      8.24 o 
  -2   9   6      852.26      816.12     11.02 o 
  -1   9   6      194.26      179.41      6.83 o 
   0   9   6       77.34       79.28      4.25 o 
   1   9   6      150.49      131.83      4.84 o 
   2   9   6      185.90      179.91      7.89 o 
   3   9   6      179.76      165.54     13.14 o 
   4   9   6       45.96       41.88      7.62 o 
   5   9   6        0.18        8.35      4.93 o 
   6   9   6        6.54       17.02      7.26 o 
  -8  10   6        0.50       13.92     16.06 o 
  -7  10   6        2.04       20.08     11.02 o 
  -6  10   6       82.03       66.62     13.08 o 
  -5  10   6       72.48       59.85      8.99 o 
  -4  10   6      174.99      154.20     10.63 o 
  -3  10   6      506.07      454.60      7.42 o 
  -2  10   6     1193.62     1136.68     13.50 o 
  -1  10   6       36.50       28.99      3.20 o 
   0  10   6        3.63        5.11      2.41 o 
   1  10   6       85.78       96.08      6.76 o 
   2  10   6       52.88       44.74      5.08 o 
   3  10   6        2.98        4.41      4.15 o 
   4  10   6        0.39        4.80      4.61 o 
   5  10   6       42.36       53.92      7.08 o 
   6  10   6        1.82        9.90      7.16 o 
  -8  11   6       28.28        9.69     18.51 o 
  -7  11   6        4.31       11.87     10.43 o 
  -6  11   6        5.41       11.97      9.31 o 
  -5  11   6        0.88       -2.90      4.46 o 
  -4  11   6      127.74      151.91     10.00 o 
  -3  11   6      212.26      213.18      6.53 o 
  -2  11   6     1009.41      924.97     11.91 o 
  -1  11   6      574.14      539.12      8.82 o 
   0  11   6       30.50       24.72      3.90 o 
   1  11   6      153.35      154.86      5.64 o 
   2  11   6       30.69       39.97      5.12 o 
   3  11   6      301.50      338.96     14.16 o 
   4  11   6      202.28      217.18     10.04 o 
   5  11   6        2.49        2.18      4.92 o 
   6  11   6        4.38       21.75      7.76 o 
  -8  12   6       97.75      120.27     27.28 o 
  -7  12   6        8.70       17.82     16.25 o 
  -6  12   6      220.84      185.01     35.72 o 
  -5  12   6       65.72       43.92      7.22 o 
  -4  12   6      732.03      605.22     44.85 o 
  -3  12   6        4.00        2.30      3.50 o 
  -2  12   6      192.24      186.29      5.78 o 
  -1  12   6      322.93      288.56      6.62 o 
   0  12   6      226.44      191.43      5.86 o 
   1  12   6        1.43        3.76      2.64 o 
   2  12   6       58.38       52.13      5.41 o 
   3  12   6      978.92      982.98     20.59 o 
   4  12   6      420.84      401.13     12.63 o 
   5  12   6       49.16       53.39      6.98 o 
   6  12   6        0.08        9.78      7.24 o 
  -8  13   6       51.71       64.54     22.69 o 
  -7  13   6        2.86       23.68     15.76 o 
  -6  13   6      137.84      157.55     25.06 o 
  -5  13   6       23.88       18.52      5.69 o 
  -4  13   6        2.22        1.78      4.31 o 
  -3  13   6      414.82      390.90     15.50 o 
  -2  13   6      205.95      198.75      5.90 o 
  -1  13   6        1.11        0.36      2.84 o 
   0  13   6        2.10       -0.03      3.31 o 
   1  13   6       13.12       18.03      4.23 o 
   2  13   6       16.86       12.83      3.75 o 
   3  13   6      628.10      650.44     16.65 o 
   4  13   6        2.43       18.24      5.20 o 
   5  13   6      151.06      141.58      9.47 o 
   6  13   6       12.17       25.46      8.00 o 
  -8  14   6        0.12       -5.07     14.55 o 
  -7  14   6       57.42       16.04     15.53 o 
  -6  14   6        7.92       -0.25      8.92 o 
  -5  14   6       34.56       30.87      8.54 o 
  -4  14   6      366.84      342.47     12.02 o 
  -3  14   6        3.66        2.95      2.72 o 
  -2  14   6        1.85        2.22      2.32 o 
  -1  14   6        3.33        0.22      2.56 o 
   0  14   6      233.44      222.82      6.98 o 
   1  14   6      100.69       94.17      4.93 o 
   2  14   6      353.34      366.69     15.45 o 
   3  14   6        9.50       10.24      4.32 o 
   4  14   6      116.90      103.77     10.41 o 
   5  14   6       47.61       51.13      7.07 o 
   6  14   6        3.89       13.64      8.00 o 
  -7  15   6        4.09        4.59     15.01 o 
  -6  15   6        6.04      -10.64     10.64 o 
  -5  15   6       47.70       52.02      7.77 o 
  -4  15   6       16.98       12.31      4.49 o 
  -3  15   6       32.34       40.70      3.89 o 
  -2  15   6      311.38      301.33     10.60 o 
  -1  15   6       63.78       68.87      4.70 o 
   0  15   6       18.81       14.93      3.46 o 
   1  15   6        2.08        0.96      3.40 o 
   2  15   6      227.43      228.68      8.26 o 
   3  15   6      225.32      217.40      9.62 o 
   4  15   6       41.56       58.39      8.85 o 
   5  15   6      101.88       76.26      7.87 o 
   6  15   6       30.01       15.60     17.10 o 
  -7  16   6      134.13      192.58     30.33 o 
  -6  16   6       33.09       42.31     17.19 o 
  -5  16   6        0.18       -2.18      5.69 o 
  -4  16   6        6.92        8.74      4.11 o 
  -3  16   6      416.36      389.92      9.33 o 
  -2  16   6      518.46      469.29      8.77 o 
  -1  16   6      140.29      143.51      7.02 o 
   0  16   6        0.77        0.27      3.33 o 
   1  16   6        3.50       13.55      3.86 o 
   2  16   6      248.73      245.22      8.47 o 
   3  16   6        4.10        6.31      4.28 o 
   4  16   6       22.84       25.42      7.45 o 
   5  16   6       93.12       87.95     10.98 o 
   6  16   6       32.76       14.59     17.25 o 
  -7  17   6        0.02        7.73     15.05 o 
  -6  17   6       80.19       55.89     19.26 o 
  -5  17   6        0.15        4.54      6.26 o 
  -4  17   6      159.30      145.29     10.26 o 
  -3  17   6      295.80      285.17      7.93 o 
  -2  17   6      177.94      184.23      6.23 o 
  -1  17   6       56.13       54.74      3.95 o 
   0  17   6        1.02        0.70      3.23 o 
   1  17   6      639.86      613.94     12.31 o 
   2  17   6       10.37       14.35      4.06 o 
   3  17   6       74.46       73.90      7.51 o 
   4  17   6       14.23       15.59      7.91 o 
   5  17   6      214.54      196.76     14.43 o 
   6  17   6       25.75       47.63     21.14 o 
  -7  18   6      102.08       95.34     25.54 o 
  -6  18   6       47.65       56.98     19.01 o 
  -5  18   6      132.37       98.51     12.94 o 
  -4  18   6       39.79       31.18      6.84 o 
  -3  18   6      443.59      438.12     15.03 o 
  -2  18   6     1279.46     1188.40     14.24 o 
  -1  18   6       67.21       62.73      5.35 o 
   0  18   6       32.16       36.52      4.41 o 
   1  18   6       13.88       12.89      3.96 o 
   2  18   6       82.66       87.92      6.85 o 
   3  18   6        8.54       11.35      4.52 o 
   4  18   6       42.50       77.70     10.03 o 
   5  18   6       35.88       22.55     10.02 o 
   6  18   6        2.71       -3.71     15.83 o 
  -7  19   6        4.17       24.07     18.53 o 
  -6  19   6       75.36       76.91     21.29 o 
  -5  19   6       20.47       27.75      7.99 o 
  -4  19   6       41.89       41.68      7.01 o 
  -3  19   6      323.15      305.73      8.14 o 
  -2  19   6      827.63      801.24     11.36 o 
  -1  19   6       19.21       21.99      3.20 o 
   0  19   6        8.29        6.75      2.89 o 
   1  19   6      116.00       96.98      6.80 o 
   2  19   6        4.74        5.99      2.52 o 
   3  19   6       24.62       25.04      5.45 o 
   4  19   6      265.64      272.02     15.39 o 
   5  19   6       68.80       82.51     17.67 o 
   6  19   6       16.02       21.10     19.28 o 
  -7  20   6      155.01      137.31     27.66 o 
  -6  20   6      117.53       99.05     13.07 o 
  -5  20   6        8.06       11.61      7.45 o 
  -4  20   6       66.50       61.21     12.45 o 
  -3  20   6      282.55      269.80      8.45 o 
  -2  20   6      212.24      209.96      6.07 o 
  -1  20   6      451.66      439.66      9.37 o 
   0  20   6        9.93        6.37      3.64 o 
   1  20   6      421.95      369.96     19.61 o 
   2  20   6       72.55       60.52      6.38 o 
   3  20   6        0.54        0.99      4.00 o 
   4  20   6      144.91      128.74     14.68 o 
   5  20   6      311.47      287.20     32.87 o 
  -7  21   6        0.28       -1.13     15.74 o 
  -6  21   6       44.22       49.47     10.66 o 
  -5  21   6       10.30        9.86      6.21 o 
  -4  21   6       40.10       40.40      7.26 o 
  -3  21   6      518.92      499.75     11.29 o 
  -2  21   6       32.21       33.21      3.41 o 
  -1  21   6      569.17      549.79      9.37 o 
   0  21   6      209.82      211.13      7.85 o 
   1  21   6      249.85      237.31      8.51 o 
   2  21   6        0.09        2.80      2.85 o 
   3  21   6       99.37       98.84     10.34 o 
   4  21   6      172.90      177.02     16.49 o 
   5  21   6       50.48       89.29     23.01 o 
  -7  22   6       73.76       32.82     19.60 o 
  -6  22   6       18.03        9.43      8.33 o 
  -5  22   6       35.88       36.62      7.49 o 
  -4  22   6        4.52        5.83      5.06 o 
  -3  22   6      119.05      119.44      6.44 o 
  -2  22   6        0.03       -0.02      2.62 o 
  -1  22   6        0.75        2.41      2.66 o 
   0  22   6      138.62      150.99      9.76 o 
   1  22   6      263.32      258.18      9.56 o 
   2  22   6       10.69       11.63      3.33 o 
   3  22   6        5.86        9.07      5.09 o 
   4  22   6      164.85      151.27     15.69 o 
   5  22   6       66.82       84.26     22.13 o 
  -7  23   6        0.62       10.11     16.14 o 
  -6  23   6       20.13       26.42     15.39 o 
  -5  23   6        6.21       11.28     11.77 o 
  -4  23   6        0.80        7.85      5.42 o 
  -3  23   6      119.70      118.86      8.71 o 
  -2  23   6      170.87      167.00      6.02 o 
  -1  23   6       41.24       34.48      4.25 o 
   0  23   6      168.61      157.69      7.28 o 
   1  23   6        2.81       -0.86      3.38 o 
   2  23   6       56.39       53.99      4.53 o 
   3  23   6        4.10        7.49      5.12 o 
   4  23   6        0.90        5.27     10.54 o 
   5  23   6      146.13      165.17     26.88 o 
  -7  24   6       69.38       72.89     23.09 o 
  -6  24   6       49.13       30.37     10.18 o 
  -5  24   6       15.56       18.44      7.54 o 
  -4  24   6       14.90       13.78      5.99 o 
  -3  24   6      213.95      207.90     11.01 o 
  -2  24   6       16.84       16.78      3.48 o 
  -1  24   6       88.85       95.17      5.14 o 
   0  24   6        3.96       13.09      4.10 o 
   1  24   6       41.52       38.45      5.04 o 
   2  24   6       97.83      100.04      7.74 o 
   3  24   6       14.77       13.01      5.49 o 
   4  24   6        7.79       14.45      9.50 o 
   5  24   6        5.27       24.20     17.33 o 
  -6  25   6        9.84       -0.52      7.97 o 
  -5  25   6       19.93       19.30      7.15 o 
  -4  25   6      191.18      187.06     13.33 o 
  -3  25   6       27.15       30.11      4.30 o 
  -2  25   6        0.53        4.75      2.88 o 
  -1  25   6       12.60       11.71      4.69 o 
   0  25   6      393.83      393.91     11.21 o 
   1  25   6        5.05        9.79      5.23 o 
   2  25   6        1.38        6.21      4.98 o 
   3  25   6       46.65       49.05      6.91 o 
   4  25   6        2.41       10.48     10.50 o 
   5  25   6       15.90       50.72     19.55 o 
  -6  26   6       77.36       87.06     13.69 o 
  -5  26   6       33.64       64.48      9.66 o 
  -4  26   6      126.13      130.56     15.02 o 
  -3  26   6      292.94      277.23      8.70 o 
  -2  26   6       49.13       57.27      4.33 o 
  -1  26   6       82.40       73.55      6.40 o 
   0  26   6       20.68       20.08      7.49 o 
   1  26   6       48.53       47.19      6.86 o 
   2  26   6       66.73       46.09      8.66 o 
   3  26   6        3.29        8.31      6.76 o 
   4  26   6        0.58       16.31      8.18 o 
   5  26   6       71.76       81.92     23.30 o 
  -6  27   6       23.32       13.52     10.15 o 
  -5  27   6        0.83        1.42      6.07 o 
  -4  27   6       93.25       90.72     10.78 o 
  -3  27   6       91.70       98.80      8.20 o 
  -2  27   6      156.12      171.55     12.55 o 
  -1  27   6       50.96       52.91      5.89 o 
   0  27   6       49.57       43.53      6.20 o 
   1  27   6      183.58      163.13     16.51 o 
   2  27   6       22.54       15.74      5.72 o 
   3  27   6       17.61       12.84      6.55 o 
   4  27   6       21.71       26.43      9.06 o 
   5  27   6       61.29       81.58     23.99 o 
  -6  28   6       40.65       30.04     10.84 o 
  -5  28   6       95.24       99.31     11.38 o 
  -4  28   6      114.54      131.05     11.32 o 
  -3  28   6      350.89      367.03     21.07 o 
  -2  28   6        6.62        4.52      3.53 o 
  -1  28   6        8.44       10.50      3.65 o 
   0  28   6      210.75      230.14     12.74 o 
   1  28   6        1.11        5.48      5.31 o 
   2  28   6        5.98       16.91      6.78 o 
   3  28   6        1.87        7.87      6.46 o 
   4  28   6       23.93       35.88      9.64 o 
  -6  29   6      148.20      124.60     15.42 o 
  -5  29   6        0.25        9.02      6.67 o 
  -4  29   6      571.05      524.69     19.90 o 
  -3  29   6      238.08      227.42     12.87 o 
  -2  29   6        0.51       -2.27      3.39 o 
  -1  29   6       15.71       20.93      5.10 o 
   0  29   6       56.63       54.26      6.76 o 
   1  29   6       91.61       71.70      8.15 o 
   2  29   6        8.30       24.71     13.60 o 
   3  29   6       45.37       49.23      8.25 o 
   4  29   6       32.09       31.59      8.79 o 
  -6  30   6       41.27       40.47     14.92 o 
  -5  30   6       10.98       10.07      7.02 o 
  -4  30   6      268.14      276.78     17.15 o 
  -3  30   6        3.14        6.56      5.34 o 
  -2  30   6       37.48       55.44      7.00 o 
  -1  30   6        3.23        2.94      4.11 o 
   0  30   6       21.65       24.20      6.85 o 
   1  30   6       11.04       15.21      6.46 o 
   2  30   6      137.23       98.71     40.29 o 
   3  30   6        0.88       23.39     10.11 o 
   4  30   6       39.88       27.41      8.04 o 
  -5  31   6        0.26        6.56      7.31 o 
  -4  31   6       27.51       37.58      8.32 o 
  -3  31   6        3.90        3.14      5.33 o 
  -2  31   6       37.40       27.17      5.20 o 
  -1  31   6       28.19       36.29      5.72 o 
   0  31   6       35.64       38.45      7.46 o 
   1  31   6       20.33       28.69      7.61 o 
   2  31   6       19.24       26.83     20.99 o 
   3  31   6       45.62       36.47     12.42 o 
   4  31   6        0.05       10.52     10.57 o 
  -5  32   6        5.01        3.19      6.87 o 
  -4  32   6       25.35       16.96      8.01 o 
  -3  32   6       59.13       80.80     16.34 o 
  -2  32   6       10.86       15.80      4.73 o 
  -1  32   6      158.55      167.73      9.15 o 
   0  32   6        0.69        5.65      5.53 o 
   1  32   6       12.23       15.62      6.89 o 
   2  32   6      109.97      102.09     13.44 o 
   3  32   6      179.28      132.30     41.00 o 
   4  32   6       47.76       34.01     20.82 o 
  -5  33   6        1.11        2.69      7.33 o 
  -4  33   6       19.89       16.17      8.17 o 
  -3  33   6        7.09       21.02      9.43 o 
  -2  33   6       53.58       62.31      6.14 o 
  -1  33   6        1.23        6.38      4.99 o 
   0  33   6        6.34       12.37      6.26 o 
   1  33   6        4.85        4.70      6.30 o 
   2  33   6        0.05       -0.77      8.07 o 
   3  33   6        0.54       -8.07      8.48 o 
  -5  34   6       19.02       20.32      9.55 o 
  -4  34   6       18.49       21.52      8.63 o 
  -3  34   6       48.47       60.62     12.39 o 
  -2  34   6        3.45        5.89      4.40 o 
  -1  34   6       15.42       16.04      5.31 o 
   0  34   6        2.83        5.52      5.95 o 
   1  34   6      170.29      163.69     15.25 o 
   2  34   6       38.58       25.40     11.91 o 
   3  34   6        3.46        4.72      9.76 o 
  -5  35   6       93.28       99.06     33.46 o 
  -4  35   6       21.86       34.93     10.07 o 
  -3  35   6       32.64       41.68      7.88 o 
  -2  35   6      182.36      199.56     10.89 o 
  -1  35   6        4.14        9.74      4.92 o 
   0  35   6       30.55       22.50      7.53 o 
   1  35   6       60.13       43.27      8.86 o 
   2  35   6      120.70       77.89     23.21 o 
   3  35   6       13.14       34.39     16.10 o 
  -4  36   6       41.60       42.89     10.56 o 
  -3  36   6       11.94        8.83      6.40 o 
  -2  36   6      118.91      173.68      9.89 o 
  -1  36   6       65.04       66.37     10.15 o 
   0  36   6        1.18       12.07      6.56 o 
   1  36   6       20.88       19.10      7.60 o 
   2  36   6      116.16      107.40     14.93 o 
   3  36   6       17.47       19.39     10.58 o 
  -4  37   6       29.18       17.72      7.96 o 
  -3  37   6       20.94       36.53      7.78 o 
  -2  37   6        9.93       22.94      7.51 o 
  -1  37   6       47.29       45.46      8.62 o 
   0  37   6        0.50        1.41      6.10 o 
   1  37   6      136.17      124.09     11.81 o 
   2  37   6       20.05       33.95      9.30 o 
  -4  38   6        6.53       10.20      7.54 o 
  -3  38   6        2.48        8.09      6.42 o 
  -2  38   6       20.23       23.58      7.61 o 
  -1  38   6       38.55       48.16      8.74 o 
   0  38   6       74.12       91.10     12.69 o 
   1  38   6       17.86       21.54      8.54 o 
   2  38   6       11.86       17.21      8.65 o 
  -3  39   6        1.08       10.59      8.13 o 
  -2  39   6       18.83       25.82      7.92 o 
  -1  39   6       26.71       34.37      7.95 o 
   0  39   6       56.29       42.51      8.95 o 
   1  39   6      192.52      163.32     13.14 o 
  -3  40   6        8.00        7.79      8.08 o 
  -2  40   6        0.50        2.08      6.97 o 
  -1  40   6       51.03       54.28     12.65 o 
   0  40   6      186.98      219.78     23.91 o 
   1  40   6      319.77      334.46     64.24 o 
  -2  41   6       21.60       20.41     17.50 o 
  -1  41   6        2.02       13.09      7.52 o 
   0  41   6      139.38      177.79     12.68 o 
  -8   1   7        0.17        7.13     12.28 o 
  -7   1   7        9.77       10.80     10.69 o 
  -6   1   7       61.84       53.97     19.41 o 
  -5   1   7       37.01       47.90     12.67 o 
  -4   1   7       47.72       52.99      7.65 o 
  -3   1   7        0.30        2.61      2.41 o 
  -2   1   7     4142.06     3854.85     32.38 o 
  -1   1   7      301.63      288.74      6.67 o 
   0   1   7      118.78      113.24      4.66 o 
   1   1   7       86.98      101.03     13.58 o 
   2   1   7      576.59      524.35     17.11 o 
   3   1   7      100.81       79.86      7.39 o 
   4   1   7       29.93       15.23      7.02 o 
   5   1   7        2.75       11.93      6.11 o 
   6   1   7        6.26       12.88     11.53 o 
  -8   2   7        9.47       14.88     12.78 o 
  -7   2   7      133.39      145.80     29.68 o 
  -6   2   7       79.53       59.94     12.84 o 
  -5   2   7       49.17       43.07     12.79 o 
  -4   2   7       26.19       19.07      4.00 o 
  -3   2   7        5.13        5.67      2.57 o 
  -2   2   7      715.78      707.38     10.54 o 
  -1   2   7      101.51      102.62      6.35 o 
   0   2   7       45.92       43.66      3.25 o 
   1   2   7       12.03        2.50      4.55 o 
   2   2   7        0.81        3.29      5.16 o 
   3   2   7        6.51        8.51      4.80 o 
   4   2   7        0.57        4.46      4.79 o 
   5   2   7        0.00        5.56      6.59 o 
   6   2   7       37.49       27.31     12.52 o 
  -8   3   7        6.36        9.80     11.99 o 
  -7   3   7        0.48       -2.01     10.42 o 
  -6   3   7       35.95       23.46     10.27 o 
  -5   3   7        5.07        3.35      8.34 o 
  -4   3   7      655.15      553.72     12.02 o 
  -3   3   7      303.12      279.80      7.01 o 
  -2   3   7      279.08      267.36      6.76 o 
  -1   3   7      125.90      107.57      5.00 o 
   0   3   7      424.17      381.99      6.87 o 
   1   3   7       15.90        5.05      4.50 o 
   2   3   7      119.35      105.27      9.44 o 
   3   3   7      154.73      152.80      9.12 o 
   4   3   7       30.78       34.66      6.28 o 
   5   3   7       29.47       36.86      7.40 o 
   6   3   7       14.02       25.44     12.48 o 
  -8   4   7       11.59       32.79     14.65 o 
  -7   4   7        2.07        5.78     10.89 o 
  -6   4   7       49.32       34.61     11.71 o 
  -5   4   7       62.81       49.75     16.29 o 
  -4   4   7        5.52       11.10      3.55 o 
  -3   4   7      267.84      255.44      6.70 o 
  -2   4   7      372.80      363.95     10.20 o 
  -1   4   7        9.78       10.58      2.74 o 
   0   4   7       54.62       53.52      3.45 o 
   1   4   7       48.60       52.20      5.95 o 
   2   4   7       77.29       68.04     14.28 o 
   3   4   7       32.15       35.65      9.75 o 
   4   4   7        5.69        4.97      5.03 o 
   5   4   7        0.85        2.63      5.93 o 
   6   4   7       10.01       24.64     12.26 o 
  -8   5   7        3.66        4.45     12.52 o 
  -7   5   7        6.96       23.44     14.85 o 
  -6   5   7        5.05       14.86     10.10 o 
  -5   5   7       12.58       17.34      7.89 o 
  -4   5   7        7.10       12.79      3.60 o 
  -3   5   7       30.09       35.39      3.71 o 
  -2   5   7       88.95       96.01      5.19 o 
  -1   5   7       20.22       26.92      3.07 o 
   0   5   7        3.89        0.79      2.27 o 
   1   5   7       39.97       55.59      7.60 o 
   2   5   7       46.12       61.53     10.19 o 
   3   5   7       49.07       41.96      8.24 o 
   4   5   7        5.08       12.63      5.75 o 
   5   5   7        4.83        2.52      5.81 o 
   6   5   7       18.04       36.28     27.32 o 
  -8   6   7       45.09       64.30     20.62 o 
  -7   6   7       18.21       18.00     11.60 o 
  -6   6   7       90.41       93.03     14.88 o 
  -5   6   7      138.99      110.57      9.96 o 
  -4   6   7      163.14      137.81      7.83 o 
  -3   6   7       10.84        9.48      3.03 o 
  -2   6   7        8.90       13.37      3.36 o 
  -1   6   7     1836.95     1742.91     17.20 o 
   0   6   7        1.11        3.80      2.27 o 
   1   6   7      226.37      220.79      7.48 o 
   2   6   7       27.13       35.16      8.13 o 
   3   6   7       41.60       44.71      6.36 o 
   4   6   7       25.08       31.09      7.34 o 
   5   6   7        3.53        3.29      5.67 o 
   6   6   7        0.00        0.84     10.59 o 
  -8   7   7       34.05       25.95     14.30 o 
  -7   7   7       18.36       39.55     13.29 o 
  -6   7   7       15.22       14.70     15.46 o 
  -5   7   7        0.00        0.42      5.22 o 
  -4   7   7      186.17      197.36     12.37 o 
  -3   7   7       55.73       60.00      4.23 o 
  -2   7   7        0.32        2.44      2.71 o 
  -1   7   7      930.93      874.99     11.24 o 
   0   7   7      337.44      336.77      6.53 o 
   1   7   7       55.37       52.18      5.66 o 
   2   7   7       10.11        9.79      5.80 o 
   3   7   7        7.95        7.63      6.02 o 
   4   7   7       57.29       53.86      7.05 o 
   5   7   7       19.55       16.28      6.45 o 
   6   7   7        1.13       15.94     12.03 o 
  -8   8   7        5.65       -2.68     11.70 o 
  -7   8   7       56.68       50.11     13.99 o 
  -6   8   7        2.07        4.89      8.84 o 
  -5   8   7      439.73      400.03     15.82 o 
  -4   8   7       38.32       21.25      4.55 o 
  -3   8   7      809.21      761.31     12.53 o 
  -2   8   7      261.17      237.26      6.54 o 
  -1   8   7     1189.82     1116.87     14.01 o 
   0   8   7       56.97       57.46      5.47 o 
   1   8   7      470.87      354.85     10.13 o 
   2   8   7        0.39        6.78      5.27 o 
   3   8   7        0.73        4.52      6.04 o 
   4   8   7       43.81       42.33      6.79 o 
   5   8   7       56.89       33.72      7.36 o 
   6   8   7      134.43      124.00     18.67 o 
  -7   9   7        2.30       -1.10     10.54 o 
  -6   9   7        7.19       -7.20      8.78 o 
  -5   9   7        0.05        7.13      5.56 o 
  -4   9   7      312.73      290.79     10.05 o 
  -3   9   7     1905.93     1810.63     19.79 o 
  -2   9   7       20.93       20.88      3.31 o 
  -1   9   7      113.69      124.95      5.36 o 
   0   9   7      195.20      169.07      7.78 o 
   1   9   7        0.34        2.51      2.70 o 
   2   9   7      133.23      119.76      8.87 o 
   3   9   7      117.42      106.31     15.65 o 
   4   9   7      101.92       79.01      7.89 o 
   5   9   7       46.76       47.00      7.87 o 
   6   9   7       48.02       31.00     13.56 o 
  -7  10   7        0.02        7.61     10.64 o 
  -6  10   7       20.71       13.32      9.86 o 
  -5  10   7       26.97       26.74      6.81 o 
  -4  10   7       35.78       31.73      4.87 o 
  -3  10   7      526.34      545.30      9.15 o 
  -2  10   7       21.36       33.39      3.69 o 
  -1  10   7       47.98       55.97      5.09 o 
   0  10   7        3.93       11.05      4.57 o 
   1  10   7      105.91       87.07      5.08 o 
   2  10   7       24.88       28.55      6.13 o 
   3  10   7      401.32      377.91     15.81 o 
   4  10   7      232.77      200.05     18.15 o 
   5  10   7      188.45      181.97     11.51 o 
   6  10   7      102.62      112.86     26.78 o 
  -7  11   7       72.60       70.44     15.13 o 
  -6  11   7       23.27       30.03     13.21 o 
  -5  11   7       72.69       63.12      8.45 o 
  -4  11   7        0.00        5.85      6.20 o 
  -3  11   7      332.73      312.36      7.22 o 
  -2  11   7     1115.63     1036.36     13.54 o 
  -1  11   7      119.79      131.24      6.64 o 
   0  11   7      230.05      208.38      6.86 o 
   1  11   7      175.99      174.44      6.21 o 
   2  11   7       62.46       62.45      7.12 o 
   3  11   7       32.48       52.36      8.50 o 
   4  11   7       14.68       35.97      7.95 o 
   5  11   7       16.44       12.20      7.67 o 
  -7  12   7        0.95        4.73     16.08 o 
  -6  12   7       19.33       14.81     10.80 o 
  -5  12   7        0.44       -1.22      5.22 o 
  -4  12   7      277.01      249.92      9.14 o 
  -3  12   7     1304.19     1197.21     14.37 o 
  -2  12   7      490.09      469.56      9.64 o 
  -1  12   7      228.72      232.59      6.91 o 
   0  12   7        2.29        5.22      2.91 o 
   1  12   7      113.28      109.23      5.31 o 
   2  12   7        0.07        1.47      4.83 o 
   3  12   7       46.23       53.94      8.73 o 
   4  12   7      192.82      160.39     12.91 o 
   5  12   7       55.34       50.51      9.30 o 
  -7  13   7        0.76        7.39     15.70 o 
  -6  13   7        0.04        0.48      9.29 o 
  -5  13   7       97.25       99.58     10.06 o 
  -4  13   7        3.42        0.31      3.99 o 
  -3  13   7      434.82      397.00      9.03 o 
  -2  13   7       37.81       44.88      3.96 o 
  -1  13   7      804.07      765.33     11.33 o 
   0  13   7       58.18       59.51      5.24 o 
   1  13   7       40.45       42.97      4.07 o 
   2  13   7       11.87       11.65      4.32 o 
   3  13   7        2.65        9.80      6.49 o 
   4  13   7       12.67       22.19      7.56 o 
   5  13   7       17.16       15.88     11.31 o 
  -7  14   7        1.07       33.24     18.76 o 
  -6  14   7        0.00       16.37     14.44 o 
  -5  14   7      137.45      112.86     12.29 o 
  -4  14   7        7.28        1.07      4.80 o 
  -3  14   7        8.67       10.44      2.70 o 
  -2  14   7        2.48        0.09      2.56 o 
  -1  14   7      215.91      209.52      8.81 o 
   0  14   7       79.63       82.62      5.83 o 
   1  14   7       16.36       24.93      3.58 o 
   2  14   7       42.68       52.14      5.46 o 
   3  14   7      127.84      101.68     13.12 o 
   4  14   7       50.29       50.94      9.26 o 
   5  14   7        0.83       11.29     11.20 o 
  -7  15   7        9.68       25.16     18.00 o 
  -6  15   7       19.34       24.58     16.73 o 
  -5  15   7        7.24        6.75      6.07 o 
  -4  15   7       71.47       49.00      7.65 o 
  -3  15   7      121.60      109.65      6.10 o 
  -2  15   7        0.05        4.35      2.75 o 
  -1  15   7       33.30       34.99      4.25 o 
   0  15   7      172.85      155.19      7.21 o 
   1  15   7      130.38      127.02      5.87 o 
   2  15   7        3.47        8.96      4.09 o 
   3  15   7      186.49      185.84     14.60 o 
   4  15   7      130.67      104.33     11.37 o 
   5  15   7       97.80       78.59     39.31 o 
  -7  16   7        3.99       -3.77     14.63 o 
  -6  16   7        2.58        7.28      8.13 o 
  -5  16   7        3.31        5.98      6.66 o 
  -4  16   7      209.17      206.36     10.93 o 
  -3  16   7        8.23       12.15      3.33 o 
  -2  16   7       71.14       71.10      4.69 o 
  -1  16   7     1396.39     1376.10     16.24 o 
   0  16   7        0.24        6.73      3.73 o 
   1  16   7       14.14       11.11      3.22 o 
   2  16   7        1.60        5.48      3.71 o 
   3  16   7        8.26        9.89      6.56 o 
   4  16   7       15.05       31.38      8.88 o 
   5  16   7       94.38       76.97     15.59 o 
  -7  17   7       14.05        6.85     16.35 o 
  -6  17   7       77.40       51.61     22.15 o 
  -5  17   7        4.54        7.82      7.54 o 
  -4  17   7      485.68      459.57     14.67 o 
  -3  17   7      144.00      131.49      6.16 o 
  -2  17   7       50.55       44.76      3.88 o 
  -1  17   7       61.20       74.04      6.19 o 
   0  17   7      711.80      652.37     13.03 o 
   1  17   7        2.94        0.97      2.89 o 
   2  17   7      118.01      122.40      7.27 o 
   3  17   7      540.57      489.94     18.55 o 
   4  17   7        5.92       19.61      8.47 o 
   5  17   7        8.30       -3.14     14.80 o 
  -7  18   7      107.87      134.69     28.22 o 
  -6  18   7      116.62       99.47     15.61 o 
  -5  18   7       61.14       50.28     19.26 o 
  -4  18   7      360.94      336.50     14.84 o 
  -3  18   7        0.04        2.11      3.04 o 
  -2  18   7       19.83       18.85      3.38 o 
  -1  18   7      317.08      307.40     10.82 o 
   0  18   7        1.61        8.72      3.88 o 
   1  18   7       58.41       62.13      5.84 o 
   2  18   7        2.72        9.17      4.27 o 
   3  18   7        0.86       10.60      7.00 o 
   4  18   7       32.82       39.39      9.49 o 
   5  18   7        0.38        6.16     16.14 o 
  -7  19   7       35.31       55.83     22.32 o 
  -6  19   7        0.00        2.75      7.85 o 
  -5  19   7       32.15       13.41      7.71 o 
  -4  19   7       16.04       12.59      5.75 o 
  -3  19   7      158.67      157.21      7.13 o 
  -2  19   7      247.20      250.08      6.98 o 
  -1  19   7      680.40      650.81     11.27 o 
   0  19   7      519.47      513.16     11.72 o 
   1  19   7       34.70       29.08      5.91 o 
   2  19   7        0.70        8.29      4.48 o 
   3  19   7      124.63      132.10     11.87 o 
   4  19   7       19.25       21.73     14.04 o 
   5  19   7        0.03        4.61     15.57 o 
  -7  20   7       47.02       65.69     23.51 o 
  -6  20   7       63.30       65.57     12.07 o 
  -5  20   7       93.79      120.63     24.25 o 
  -4  20   7      169.89      169.59     12.07 o 
  -3  20   7        8.38        7.35      3.68 o 
  -2  20   7       29.87       29.48      3.65 o 
  -1  20   7       31.30       30.76      3.78 o 
   0  20   7       62.07       73.88      5.97 o 
   1  20   7      123.94      125.40      7.39 o 
   2  20   7       68.77       74.56      6.51 o 
   3  20   7      218.68      193.95     13.65 o 
   4  20   7       10.59       16.82      9.83 o 
   5  20   7        0.00        3.87     14.86 o 
  -7  21   7       84.05      124.02     28.66 o 
  -6  21   7        3.08       10.06      8.25 o 
  -5  21   7       18.54       10.78      8.09 o 
  -4  21   7       22.53       18.70      6.15 o 
  -3  21   7       50.99       62.38      5.63 o 
  -2  21   7        1.66        0.10      2.83 o 
  -1  21   7      141.56      134.96      5.66 o 
   0  21   7       51.61       44.22      5.95 o 
   1  21   7       94.49       87.64      6.64 o 
   2  21   7       91.40       97.36      7.29 o 
   3  21   7       94.40      102.42      9.57 o 
   4  21   7       11.20       17.80      9.12 o 
   5  21   7       11.35       22.73     18.32 o 
  -6  22   7       33.45       36.96     16.31 o 
  -5  22   7       51.82       47.15     12.58 o 
  -4  22   7       77.62       60.86      8.49 o 
  -3  22   7      182.89      177.71      9.81 o 
  -2  22   7        0.42       -0.18      2.97 o 
  -1  22   7       27.10       32.25      3.80 o 
   0  22   7      117.60      105.60      6.72 o 
   1  22   7       69.57       69.36      8.74 o 
   2  22   7       36.08       37.90      5.71 o 
   3  22   7        3.49        8.86      7.27 o 
   4  22   7       80.63       88.10     16.68 o 
  -6  23   7       33.76       35.68     11.07 o 
  -5  23   7       31.45       30.64      8.11 o 
  -4  23   7        1.01        8.51      7.41 o 
  -3  23   7       14.36       13.70      4.26 o 
  -2  23   7       12.42        8.53      3.27 o 
  -1  23   7        5.08        4.73      3.12 o 
   0  23   7        1.69        3.59      3.98 o 
   1  23   7      145.73      138.08     12.16 o 
   2  23   7       38.52       45.66      6.55 o 
   3  23   7       16.40       38.48      8.87 o 
   4  23   7        1.35        8.41      9.92 o 
  -6  24   7       55.41       65.76     12.55 o 
  -5  24   7       19.71       34.30      8.17 o 
  -4  24   7        1.60        5.37      5.56 o 
  -3  24   7       25.91       24.64      5.15 o 
  -2  24   7       11.62       14.85      3.41 o 
  -1  24   7       99.74       84.53      6.16 o 
   0  24   7       99.05      101.30      6.83 o 
   1  24   7      105.32       88.74      9.69 o 
   2  24   7       32.86       37.13      6.38 o 
   3  24   7       49.90       67.71      8.90 o 
   4  24   7       26.65       41.74     18.97 o 
  -6  25   7       13.40       20.54     10.00 o 
  -5  25   7        9.92        8.75      6.57 o 
  -4  25   7        1.65        0.49      5.58 o 
  -3  25   7        0.22       -0.62      4.77 o 
  -2  25   7        0.02        2.39      3.06 o 
  -1  25   7        1.80        3.63      4.10 o 
   0  25   7        3.72        1.41      4.33 o 
   1  25   7        6.82       19.84      5.96 o 
   2  25   7        7.41       18.15      7.12 o 
   3  25   7      284.33      296.97     26.26 o 
   4  25   7       25.99       34.61     18.65 o 
  -6  26   7        0.80       -4.72      8.51 o 
  -5  26   7       25.24       52.81     10.37 o 
  -4  26   7       88.49       98.56     10.62 o 
  -3  26   7        4.88        5.46      3.75 o 
  -2  26   7       86.04       95.98      5.65 o 
  -1  26   7       10.11       14.64      4.77 o 
   0  26   7        1.36        7.37      4.99 o 
   1  26   7      109.07      110.56      9.19 o 
   2  26   7      104.37      102.45     10.61 o 
   3  26   7       77.46       83.19      9.55 o 
   4  26   7        1.95       21.98     17.40 o 
  -6  27   7        0.03       -8.44      8.81 o 
  -5  27   7        1.05        2.62      6.68 o 
  -4  27   7       57.23       60.47     10.11 o 
  -3  27   7        1.02        8.11      3.97 o 
  -2  27   7      101.60      108.86      5.85 o 
  -1  27   7        1.97       12.73      4.70 o 
   0  27   7      104.54       91.60     13.00 o 
   1  27   7      107.25       91.46     13.98 o 
   2  27   7        1.61        8.47      6.89 o 
   3  27   7        9.56       14.18      7.20 o 
   4  27   7       27.03       29.06     17.65 o 
  -6  28   7        0.08        5.09     11.35 o 
  -5  28   7       26.85       24.72      7.91 o 
  -4  28   7       16.97       17.99     13.34 o 
  -3  28   7        2.72        4.14      4.03 o 
  -2  28   7      122.08      140.36      7.86 o 
  -1  28   7       63.30       61.93      6.31 o 
   0  28   7        5.97        3.52      5.50 o 
   1  28   7        0.34        3.19      6.43 o 
   2  28   7       13.69        7.56      7.60 o 
   3  28   7        7.26       17.94      8.68 o 
   4  28   7       11.92       18.26     18.05 o 
  -5  29   7      164.21      191.80     14.66 o 
  -4  29   7        3.68        1.77      6.03 o 
  -3  29   7       27.32       22.34      4.69 o 
  -2  29   7        3.09        4.05      3.92 o 
  -1  29   7       82.33       89.65     12.18 o 
   0  29   7       16.03       15.38      6.27 o 
   1  29   7        3.71        4.93      9.96 o 
   2  29   7       19.86       32.33      8.39 o 
   3  29   7        0.95       17.32     10.29 o 
  -5  30   7        0.22        0.31      7.62 o 
  -4  30   7        0.04        3.34      6.69 o 
  -3  30   7        0.14        4.27      4.26 o 
  -2  30   7       24.88       23.79      5.10 o 
  -1  30   7        0.29        7.39      4.93 o 
   0  30   7        2.01        5.98      5.73 o 
   1  30   7        2.01        9.99      6.74 o 
   2  30   7        8.91        8.72      7.14 o 
   3  30   7       10.80       21.02     10.21 o 
  -5  31   7       12.13        3.70      8.33 o 
  -4  31   7      102.83      123.70     11.90 o 
  -3  31   7       11.15       17.19      4.80 o 
  -2  31   7        7.94       11.41      4.79 o 
  -1  31   7       24.73       23.85      5.87 o 
   0  31   7       39.38       54.61      8.71 o 
   1  31   7        0.04        9.14      9.06 o 
   2  31   7       69.03       91.94     11.26 o 
   3  31   7        5.20       17.87     10.78 o 
  -5  32   7        4.70        7.16      8.14 o 
  -4  32   7        2.43        2.55      6.84 o 
  -3  32   7        9.66       15.17      7.58 o 
  -2  32   7        0.66        4.46      4.34 o 
  -1  32   7        0.74        7.61      5.18 o 
   0  32   7        1.47        7.76      7.28 o 
   1  32   7      150.71      134.11     12.15 o 
   2  32   7       11.67        8.67      7.53 o 
   3  32   7        0.88        1.97      9.92 o 
  -4  33   7       31.13       44.74     10.52 o 
  -3  33   7       19.33       25.73     10.61 o 
  -2  33   7        5.22        9.23      4.57 o 
  -1  33   7       47.97       70.26     10.92 o 
   0  33   7        0.78        8.74      6.69 o 
   1  33   7      110.36      116.33     11.55 o 
   2  33   7       67.43       66.26     11.03 o 
  -4  34   7       12.84       21.20      9.72 o 
  -3  34   7      127.70      113.51     12.58 o 
  -2  34   7       33.63       39.27     10.74 o 
  -1  34   7        1.02        8.67      5.26 o 
   0  34   7       11.47        2.31      6.62 o 
   1  34   7       36.33       23.83      8.01 o 
   2  34   7        3.72        6.19      8.09 o 
  -4  35   7       12.05       18.31      9.49 o 
  -3  35   7        7.15        8.35      7.39 o 
  -2  35   7       24.74       23.15      7.09 o 
  -1  35   7       26.96       25.75      6.09 o 
   0  35   7       28.82       28.59      8.16 o 
   1  35   7       96.82      120.70     12.07 o 
   2  35   7       40.51       60.84     20.29 o 
  -3  36   7       46.59       48.51     10.20 o 
  -2  36   7        0.28        2.63      5.87 o 
  -1  36   7       10.38       16.50      6.76 o 
   0  36   7        1.18        7.10      6.61 o 
   1  36   7       41.01       35.61      8.96 o 
  -3  37   7        7.10        6.02      7.94 o 
  -2  37   7        3.18       15.12      6.67 o 
  -1  37   7        0.05        2.88      6.59 o 
   0  37   7       56.97       63.97      9.85 o 
   1  37   7        5.87       16.33      9.96 o 
  -2  38   7        1.17        4.11      7.46 o 
  -1  38   7        1.40        0.72      8.24 o 
   0  38   7       43.79       48.07      9.23 o 
  -1  39   7        1.41       13.38      8.06 o 
  -7   0   8       61.43       39.75     19.47 o 
  -6   0   8        0.00       10.38     13.94 o 
  -5   0   8      111.78      108.19     15.06 o 
  -4   0   8       56.67       57.03      5.15 o 
  -3   0   8      727.25      704.13     15.40 o 
  -2   0   8       33.84       36.87      5.42 o 
  -1   0   8       74.54       75.63      6.34 o 
   0   0   8       55.86       57.29      5.48 o 
   1   0   8      384.64      295.38     32.99 o 
   2   0   8       67.26       60.12     16.64 o 
   3   0   8       61.63       78.68     16.85 o 
   4   0   8       30.44       23.80     11.55 o 
   5   0   8       58.95       38.19     18.23 o 
  -7   1   8        0.03       20.24     12.21 o 
  -6   1   8      102.53      121.80     16.76 o 
  -5   1   8        9.08       10.67      4.86 o 
  -4   1   8       56.40       36.10      3.20 o 
  -3   1   8      399.45      393.61      8.14 o 
  -2   1   8        5.81        5.21      2.91 o 
  -1   1   8       57.00       64.56      4.29 o 
   0   1   8      107.48      120.92      4.89 o 
   1   1   8       10.78        7.81      5.22 o 
   2   1   8       80.27       80.51     12.80 o 
   3   1   8        3.60       10.21      6.55 o 
   4   1   8      119.47       98.63      9.40 o 
   5   1   8        9.85       14.21     11.61 o 
  -7   2   8        4.83       19.21     12.13 o 
  -6   2   8       12.34       20.94     10.89 o 
  -5   2   8       22.68       24.74      5.54 o 
  -4   2   8        6.36        5.06      2.90 o 
  -3   2   8      301.18      290.48      7.18 o 
  -2   2   8        3.04        0.23      2.61 o 
  -1   2   8      275.89      283.52      7.06 o 
   0   2   8       53.03       43.03      4.30 o 
   1   2   8       25.66       20.87      5.76 o 
   2   2   8        3.81       25.34     16.92 o 
   3   2   8       23.21        4.40      6.32 o 
   4   2   8       16.18       13.56      6.36 o 
   5   2   8       15.07       28.05     12.28 o 
  -7   3   8      142.15      183.96     20.86 o 
  -6   3   8      142.81      190.21     19.74 o 
  -5   3   8        0.58        8.16      5.74 o 
  -4   3   8       21.13       28.66      3.71 o 
  -3   3   8       49.19       52.61      4.62 o 
  -2   3   8       30.18       30.63      3.55 o 
  -1   3   8       82.22       77.06      4.48 o 
   0   3   8       28.05       32.84      3.38 o 
   1   3   8        5.88       11.44      5.45 o 
   2   3   8        0.31       -7.69      7.69 o 
   3   3   8       63.36       69.87     10.16 o 
   4   3   8        0.57        1.45      5.90 o 
   5   3   8       27.61       22.27     11.97 o 
  -7   4   8       16.84       25.24     13.11 o 
  -6   4   8        0.14        3.26      9.92 o 
  -5   4   8       42.92       44.35      8.01 o 
  -4   4   8       23.54       26.07      4.00 o 
  -3   4   8      116.66      110.69      5.21 o 
  -2   4   8        7.76        8.36      2.88 o 
  -1   4   8       26.82       26.04      3.44 o 
   0   4   8      375.79      345.73      6.83 o 
   1   4   8      107.20      115.66     10.61 o 
   2   4   8       69.31       33.37     10.30 o 
   3   4   8       14.42       20.95      7.21 o 
   4   4   8       89.37       77.62      9.02 o 
   5   4   8       32.30       24.77     12.31 o 
  -7   5   8        3.71       20.76     12.69 o 
  -6   5   8      108.75      152.69     18.19 o 
  -5   5   8        4.80       -3.88      5.25 o 
  -4   5   8       10.97       13.11      3.58 o 
  -3   5   8      124.29      120.10      5.33 o 
  -2   5   8      144.23      138.84      5.64 o 
  -1   5   8        6.84        9.92      2.97 o 
   0   5   8       25.29       38.42      3.85 o 
   1   5   8       30.69       18.55      6.56 o 
   2   5   8        4.27        3.95     11.26 o 
   3   5   8       64.58       63.77     15.57 o 
   4   5   8       11.89       14.87      7.74 o 
   5   5   8        2.64       23.87     11.96 o 
  -7   6   8      159.92      113.71     17.93 o 
  -6   6   8       48.57       60.93     21.09 o 
  -5   6   8      133.41      133.35     11.25 o 
  -4   6   8        0.39        3.57      3.16 o 
  -3   6   8       24.87       20.47      3.64 o 
  -2   6   8       14.09       17.20      3.31 o 
  -1   6   8      244.70      247.10      6.38 o 
   0   6   8      160.70      147.34      5.55 o 
   1   6   8       38.17       32.89      7.58 o 
   2   6   8        0.35        1.90     11.73 o 
   3   6   8       36.11       28.45      7.99 o 
   4   6   8       21.60       22.88      7.97 o 
   5   6   8       17.11       16.56     13.53 o 
  -7   7   8       10.63        3.66     11.41 o 
  -6   7   8        0.10       15.11     10.67 o 
  -5   7   8        1.19        7.32      5.90 o 
  -4   7   8       32.69       37.95      4.52 o 
  -3   7   8        3.67        4.22      3.10 o 
  -2   7   8      479.78      472.14     11.41 o 
  -1   7   8        3.32        3.67      3.15 o 
   0   7   8       18.14       28.25      4.86 o 
   1   7   8      140.26      144.19     11.17 o 
   2   7   8        1.77        5.04      8.44 o 
   3   7   8       14.02        4.60      6.68 o 
   4   7   8        0.09        9.75      7.12 o 
   5   7   8       39.55       46.34     17.20 o 
  -7   8   8       16.31       25.37     12.66 o 
  -6   8   8       57.23       47.44     13.46 o 
  -5   8   8        5.43       14.38      6.30 o 
  -4   8   8       27.20       31.88      4.25 o 
  -3   8   8      155.32      150.03      6.22 o 
  -2   8   8      855.74      831.16     14.89 o 
  -1   8   8      337.78      328.54      7.18 o 
   0   8   8       14.81       23.52      3.73 o 
   1   8   8       71.51       63.92      8.77 o 
   2   8   8       60.71       52.41     14.42 o 
   3   8   8       13.01        9.73      6.84 o 
   4   8   8       46.14       85.73     11.03 o 
   5   8   8       86.79       87.34     16.08 o 
  -7   9   8       53.68       73.36     16.48 o 
  -6   9   8       84.31       72.58     14.35 o 
  -5   9   8       10.89       10.53     10.77 o 
  -4   9   8       86.36       75.61      5.33 o 
  -3   9   8      220.10      220.33      6.97 o 
  -2   9   8      814.07      797.90     12.29 o 
  -1   9   8      131.72      144.40      5.41 o 
   0   9   8      192.43      151.66      6.51 o 
   1   9   8       31.93       33.00      7.76 o 
   2   9   8      186.38      184.87     14.83 o 
   3   9   8       71.06       81.33     10.32 o 
   4   9   8      234.80      236.54     21.02 o 
   5   9   8       42.78       37.78     13.33 o 
  -7  10   8        4.96       10.60     11.94 o 
  -6  10   8        2.05        0.03     12.19 o 
  -5  10   8        9.20        5.22      6.20 o 
  -4  10   8       40.63       40.89      4.53 o 
  -3  10   8        0.48        3.21      3.32 o 
  -2  10   8      220.13      226.91      9.79 o 
  -1  10   8      421.74      404.34      7.93 o 
   0  10   8       94.09      118.87      5.90 o 
   1  10   8       57.78       55.36      5.12 o 
   2  10   8      231.98      219.80     13.97 o 
   3  10   8        0.47       -1.64      6.14 o 
   4  10   8       33.20       56.87     10.36 o 
   5  10   8       72.29       75.57     20.61 o 
  -7  11   8        5.31       10.68     17.77 o 
  -6  11   8       18.24       14.06      7.74 o 
  -5  11   8        1.18        6.53      6.61 o 
  -4  11   8       66.43       61.65      5.55 o 
  -3  11   8       12.73       17.14      3.50 o 
  -2  11   8       23.68       30.41      3.89 o 
  -1  11   8      180.40      180.14      5.91 o 
   0  11   8      278.55      256.17      7.73 o 
   1  11   8        0.08       10.48      4.43 o 
   2  11   8       72.05       78.58      8.45 o 
   3  11   8        1.71        4.76      6.79 o 
   4  11   8        3.70       15.59      8.34 o 
   5  11   8       36.78       52.48     14.79 o 
  -7  12   8        2.90       -6.53     15.53 o 
  -6  12   8        4.81       13.55      7.24 o 
  -5  12   8        8.35       13.16      6.53 o 
  -4  12   8      149.26      144.08      7.28 o 
  -3  12   8      137.39      159.98      6.07 o 
  -2  12   8      128.31      125.40      5.83 o 
  -1  12   8       57.18       58.52      4.46 o 
   0  12   8        0.15        5.47      3.08 o 
   1  12   8        4.49        5.77      3.40 o 
   2  12   8       89.67       94.27      8.72 o 
   3  12   8       11.31       10.15      7.39 o 
   4  12   8       49.04       40.06     18.52 o 
   5  12   8        3.69       12.37     12.54 o 
  -7  13   8      269.10      283.87     36.30 o 
  -6  13   8        1.89       13.34      7.63 o 
  -5  13   8       56.88       49.62      8.93 o 
  -4  13   8        1.09        3.87      3.69 o 
  -3  13   8       84.58       98.38      5.43 o 
  -2  13   8        0.06        3.81      2.98 o 
  -1  13   8        8.78       11.78      3.29 o 
   0  13   8      138.27      144.72      6.54 o 
   1  13   8       27.67       33.25      4.18 o 
   2  13   8       27.73       38.90      7.02 o 
   3  13   8        0.08       13.32      7.29 o 
   4  13   8       67.51       85.51     11.66 o 
   5  13   8       21.33       40.47     17.76 o 
  -7  14   8      492.60      522.88     43.36 o 
  -6  14   8        0.15        0.67      7.75 o 
  -5  14   8        6.46        5.26      6.46 o 
  -4  14   8        9.05       12.08      3.94 o 
  -3  14   8       95.25       96.62      8.79 o 
  -2  14   8      158.35      168.20      6.49 o 
  -1  14   8      823.77      776.63     12.07 o 
   0  14   8      198.76      183.79      7.10 o 
   1  14   8       15.62       19.23      3.79 o 
   2  14   8        3.90       13.07      6.06 o 
   3  14   8       83.86       99.84     11.38 o 
   4  14   8      356.95      334.37     24.31 o 
  -7  15   8      107.14      117.19     29.14 o 
  -6  15   8       60.85       55.67     11.84 o 
  -5  15   8       16.00        2.07      5.93 o 
  -4  15   8       22.53       26.68      4.52 o 
  -3  15   8        0.67        7.66      2.95 o 
  -2  15   8        2.07        1.33      3.09 o 
  -1  15   8      778.45      797.46     12.32 o 
   0  15   8      215.47      237.13     10.13 o 
   1  15   8       74.30       77.26      6.12 o 
   2  15   8        7.16        5.05      5.61 o 
   3  15   8       55.29       66.92     10.30 o 
   4  15   8       27.98       25.56     11.88 o 
  -7  16   8        3.86       34.19     22.74 o 
  -6  16   8       10.96        8.70      8.49 o 
  -5  16   8       12.16        3.88     26.46 o 
  -4  16   8       27.94       21.01      5.51 o 
  -3  16   8       81.78       80.04      5.59 o 
  -2  16   8       31.94       31.86      3.87 o 
  -1  16   8       71.68       69.83      5.64 o 
   0  16   8       29.46       39.79      4.66 o 
   1  16   8        0.40        7.87      3.56 o 
   2  16   8       19.27       30.05      6.79 o 
   3  16   8        1.28       23.11      8.00 o 
   4  16   8        3.53        8.03     15.05 o 
  -6  17   8        6.01        5.43     10.35 o 
  -5  17   8       15.92       17.57     11.87 o 
  -4  17   8        0.05       -1.25      3.53 o 
  -3  17   8       39.05       32.84      7.31 o 
  -2  17   8      435.83      422.04      9.06 o 
  -1  17   8      207.32      226.98      7.07 o 
   0  17   8       35.57       36.63      4.72 o 
   1  17   8       25.16       23.99      4.27 o 
   2  17   8        0.64        6.80      6.05 o 
   3  17   8      575.78      632.16     22.56 o 
   4  17   8      133.45      123.40     17.17 o 
  -6  18   8       83.75       69.24     12.23 o 
  -5  18   8        1.77        6.48      7.68 o 
  -4  18   8       69.05       75.98      6.69 o 
  -3  18   8      151.83      174.92      7.38 o 
  -2  18   8      241.24      238.09     10.06 o 
  -1  18   8      335.35      306.99      7.74 o 
   0  18   8      207.68      186.65      8.66 o 
   1  18   8        1.35        6.67      3.72 o 
   2  18   8        4.50       14.06      6.38 o 
   3  18   8       10.90       21.63      9.52 o 
   4  18   8        9.52        5.01     10.69 o 
  -6  19   8       54.10       47.42     11.29 o 
  -5  19   8      436.47      484.44     28.26 o 
  -4  19   8       82.70       94.62     10.22 o 
  -3  19   8      720.24      690.80     12.92 o 
  -2  19   8       35.59       36.97      4.21 o 
  -1  19   8      178.80      173.69      6.69 o 
   0  19   8       46.51       38.00      5.89 o 
   1  19   8        1.45        4.17      3.68 o 
   2  19   8      191.62      204.94     17.51 o 
   3  19   8       35.01       48.11      9.74 o 
   4  19   8       28.90       32.49     19.99 o 
  -6  20   8        7.23        8.73      8.57 o 
  -5  20   8       17.47       17.62      9.22 o 
  -4  20   8       11.91        6.09      5.99 o 
  -3  20   8      138.73      139.20      7.31 o 
  -2  20   8        5.06        4.86      3.26 o 
  -1  20   8       48.55       47.52      5.57 o 
   0  20   8        0.08        3.06      4.24 o 
   1  20   8        0.46        1.76      3.78 o 
   2  20   8      102.42      103.36      9.52 o 
   3  20   8       42.86       47.27     10.13 o 
   4  20   8       90.07      101.09     24.98 o 
  -6  21   8        0.09       11.21      9.03 o 
  -5  21   8       46.33       51.18     11.06 o 
  -4  21   8        0.52        1.92      7.44 o 
  -3  21   8        0.92        9.95      3.93 o 
  -2  21   8       65.88       75.05      5.31 o 
  -1  21   8      107.44      110.99      7.69 o 
   0  21   8        0.96        4.82      4.06 o 
   1  21   8      275.74      267.07     16.97 o 
   2  21   8        7.27        8.85      6.80 o 
   3  21   8        1.61       15.19     10.47 o 
   4  21   8       10.74       20.81     16.83 o 
  -6  22   8       49.05       60.62     12.69 o 
  -5  22   8      112.72      105.53     13.55 o 
  -4  22   8       53.50       41.96      8.39 o 
  -3  22   8       15.77       21.13      5.40 o 
  -2  22   8       72.63       79.94      5.37 o 
  -1  22   8        3.98        8.67      4.23 o 
   0  22   8       30.91       34.33      8.41 o 
   1  22   8       64.26       68.05      5.93 o 
   2  22   8        7.57       16.41      6.83 o 
   3  22   8      159.74      174.34     18.81 o 
   4  22   8       25.35       31.07     18.63 o 
  -6  23   8        1.07       -2.97      8.73 o 
  -5  23   8       18.62       28.09      9.91 o 
  -4  23   8        0.01        4.75      6.20 o 
  -3  23   8        0.75       -0.07      3.89 o 
  -2  23   8       33.38       32.96      4.35 o 
  -1  23   8       13.90       15.46      5.00 o 
   0  23   8       55.08       56.49      7.78 o 
   1  23   8        1.76        7.71      4.29 o 
   2  23   8        0.01        6.79      7.33 o 
   3  23   8        1.24       16.42      9.58 o 
  -6  24   8       39.43       35.50     11.56 o 
  -5  24   8       29.58       28.05      9.81 o 
  -4  24   8      320.03      347.06     21.84 o 
  -3  24   8        8.32       11.03      4.51 o 
  -2  24   8       51.12       59.84      4.99 o 
  -1  24   8      192.18      189.74     15.23 o 
   0  24   8      159.67      161.52      9.62 o 
   1  24   8       19.29       18.06      4.77 o 
   2  24   8      125.55      133.57     12.55 o 
   3  24   8       13.09       17.00      8.81 o 
  -5  25   8        6.92       23.01      9.79 o 
  -4  25   8       30.20       24.13      7.53 o 
  -3  25   8       58.38       54.93      5.92 o 
  -2  25   8       11.38       12.40      3.79 o 
  -1  25   8      131.33      132.95      8.45 o 
   0  25   8      148.70      155.75     15.30 o 
   1  25   8        8.08       22.30      6.27 o 
   2  25   8       40.37       42.63      9.11 o 
   3  25   8       75.50       58.30     14.64 o 
  -5  26   8       16.43       13.80      8.49 o 
  -4  26   8        8.22        7.30      7.00 o 
  -3  26   8        4.14        7.41      4.41 o 
  -2  26   8       44.30       48.10      4.83 o 
  -1  26   8       43.54       40.23      6.29 o 
   0  26   8      257.45      242.67     12.44 o 
   1  26   8        9.25       15.95      5.30 o 
   2  26   8      130.46      150.49     13.04 o 
   3  26   8        1.63       20.13     11.11 o 
  -5  27   8       18.74       22.48      9.22 o 
  -4  27   8        5.48        4.05      6.83 o 
  -3  27   8      158.93      178.97      8.87 o 
  -2  27   8       13.24       15.13      3.97 o 
  -1  27   8       48.11       42.41      6.20 o 
   0  27   8      218.19      175.64     14.75 o 
   1  27   8      112.29      115.79     13.93 o 
   2  27   8       20.06       32.47      8.80 o 
   3  27   8        5.95       23.23     16.57 o 
  -5  28   8       21.55       21.76     10.46 o 
  -4  28   8       12.86       12.56      6.93 o 
  -3  28   8        5.07       14.98      4.76 o 
  -2  28   8        8.35       10.88      4.42 o 
  -1  28   8      153.30      156.44     10.03 o 
   0  28   8      144.18      136.72     11.66 o 
   1  28   8        2.25        7.71      6.93 o 
   2  28   8        0.26       21.84      9.65 o 
   3  28   8        9.51       12.74     11.02 o 
  -5  29   8       38.59       30.00      9.61 o 
  -4  29   8        0.21        0.87      6.45 o 
  -3  29   8      225.14      207.30     11.06 o 
  -2  29   8       23.09       18.58      4.92 o 
  -1  29   8       76.29       98.53      8.98 o 
   0  29   8        0.06        8.09      6.44 o 
   1  29   8        1.22        1.66      6.79 o 
   2  29   8       22.55       38.72     10.90 o 
  -4  30   8        0.40        2.83      6.74 o 
  -3  30   8       35.69       31.64      5.54 o 
  -2  30   8       48.00       44.21     11.56 o 
  -1  30   8       25.99       27.87      6.30 o 
   0  30   8       42.51       48.15      8.95 o 
   1  30   8        8.88       10.85      7.22 o 
   2  30   8        1.85       10.43      9.26 o 
  -4  31   8       15.34        8.74      7.91 o 
  -3  31   8        0.41        5.99      4.72 o 
  -2  31   8       40.55       53.94     10.07 o 
  -1  31   8        0.17       12.22      5.69 o 
   0  31   8        0.02        5.04      6.80 o 
   1  31   8       25.89       33.01      8.94 o 
   2  31   8       39.78       53.24     19.14 o 
  -4  32   8        7.08        2.64      7.16 o 
  -3  32   8        6.43        9.99      5.47 o 
  -2  32   8        1.09       14.81      6.89 o 
  -1  32   8       10.56       16.46      6.42 o 
   0  32   8       30.43       25.83      8.09 o 
   1  32   8        0.00        8.11      7.59 o 
  -3  33   8        8.10        7.20      8.00 o 
  -2  33   8       40.56       44.91      8.55 o 
  -1  33   8       32.71       42.72      7.15 o 
   0  33   8       61.44       62.90      9.72 o 
   1  33   8        4.03        8.96      7.87 o 
  -3  34   8       10.34       13.60      8.12 o 
  -2  34   8        7.11        6.14      6.40 o 
  -1  34   8        0.09        4.56      5.62 o 
   0  34   8       33.63       42.13      9.08 o 
   1  34   8       33.39       46.09     10.03 o 
  -2  35   8       14.35       22.14      7.94 o 
  -1  35   8       74.24      101.00      9.00 o 
   0  35   8       64.32       50.29      9.69 o 
  -1  36   8        6.52       10.15     15.28 o 
  -7   1   9        0.01        6.55     12.54 o 
  -6   1   9      120.84      128.25     17.92 o 
  -5   1   9        2.86        7.58      5.06 o 
  -4   1   9      120.14      129.19      5.50 o 
  -3   1   9        0.08        0.77      3.05 o 
  -2   1   9        0.12        2.92      2.94 o 
  -1   1   9       57.71       57.18      4.51 o 
   0   1   9        1.53       13.72      8.83 o 
   1   1   9       14.40       11.67      6.19 o 
   2   1   9        0.42        4.14     13.27 o 
   3   1   9        7.54       19.36     11.07 o 
   4   1   9       31.18       16.10     19.45 o 
  -7   2   9       16.62       10.03     17.24 o 
  -6   2   9       92.00      111.55     33.04 o 
  -5   2   9       69.34       74.69      8.16 o 
  -4   2   9       17.26       24.03      4.97 o 
  -3   2   9       19.15       29.62      4.14 o 
  -2   2   9       29.00       31.38      3.93 o 
  -1   2   9       16.16       16.65      3.61 o 
   0   2   9       45.79       41.90      4.72 o 
   1   2   9       10.23       20.51      6.37 o 
   2   2   9       12.74       14.13      9.77 o 
   3   2   9      272.69      266.79     31.69 o 
   4   2   9        3.16       12.45     11.42 o 
  -7   3   9       15.29       35.73     14.41 o 
  -6   3   9       81.42       85.54     16.14 o 
  -5   3   9       24.69       30.72      6.59 o 
  -4   3   9      145.34      156.10      7.55 o 
  -3   3   9      134.48      131.50      5.93 o 
  -2   3   9       20.87       15.09      3.54 o 
  -1   3   9       19.15       16.81      3.59 o 
   0   3   9       15.08       19.12      3.95 o 
   1   3   9       11.10       11.60      7.37 o 
   2   3   9       60.08       46.64     12.15 o 
   3   3   9       34.84       39.72     12.51 o 
   4   3   9      172.46      160.64     27.89 o 
  -7   4   9      468.87      536.53     30.51 o 
  -6   4   9       82.21      119.73     17.50 o 
  -5   4   9        9.13        7.68      5.54 o 
  -4   4   9      203.14      190.39      8.08 o 
  -3   4   9      381.41      350.59     11.75 o 
  -2   4   9        1.72        2.71      3.00 o 
  -1   4   9       23.44       20.32      3.69 o 
   0   4   9       13.21       12.29      3.83 o 
   1   4   9        1.43        9.78      7.04 o 
   2   4   9        0.82       -1.48      8.26 o 
   3   4   9       16.40       12.33     10.43 o 
   4   4   9       20.22       27.06     12.36 o 
  -7   5   9        3.11       32.28     14.27 o 
  -6   5   9       64.20       82.05     16.47 o 
  -5   5   9        2.64        4.14      5.28 o 
  -4   5   9       86.51       85.91      5.66 o 
  -3   5   9       26.73       26.01      3.78 o 
  -2   5   9       44.87       39.27      4.40 o 
  -1   5   9       13.90       17.03      3.53 o 
   0   5   9        9.71       10.63      3.84 o 
   1   5   9       13.46       -5.06      6.41 o 
   2   5   9        6.22        1.87      9.29 o 
   3   5   9        9.04        8.85     10.14 o 
   4   5   9       63.73       58.38     14.68 o 
  -7   6   9      575.47      615.02     32.83 o 
  -6   6   9       14.57       21.07      8.32 o 
  -5   6   9        0.69        5.73      5.09 o 
  -4   6   9       44.57       50.05      4.59 o 
  -3   6   9        0.10       -0.57      2.95 o 
  -2   6   9       10.57        9.28      3.30 o 
  -1   6   9       13.49       13.33      3.37 o 
   0   6   9       11.63        9.43      3.89 o 
   1   6   9        0.02       20.11     10.17 o 
   2   6   9       72.93       74.62     13.87 o 
   3   6   9        7.94       17.42     10.22 o 
   4   6   9      240.50      181.35     22.08 o 
  -6   7   9       25.85       36.84      9.30 o 
  -5   7   9       22.32       23.23      7.62 o 
  -4   7   9        5.25        3.97      3.35 o 
  -3   7   9       89.53      103.97      5.63 o 
  -2   7   9       99.15       94.89      5.30 o 
  -1   7   9       30.11       34.72      4.05 o 
   0   7   9       48.23       46.96      5.20 o 
   1   7   9       48.57       35.49      8.25 o 
   2   7   9       19.11       22.12     15.36 o 
   3   7   9       42.38       65.73     14.10 o 
   4   7   9        2.36       36.94     12.90 o 
  -6   8   9       80.03       75.05     11.89 o 
  -5   8   9       15.13       22.39     10.16 o 
  -4   8   9       58.25       60.03      5.55 o 
  -3   8   9       41.34       38.48      4.18 o 
  -2   8   9       54.13       69.27      4.91 o 
  -1   8   9      316.70      317.61      7.50 o 
   0   8   9       60.09       59.95      5.75 o 
   1   8   9        0.15        8.75      7.13 o 
   2   8   9        6.94       24.86     10.84 o 
   3   8   9      125.28      112.07     16.64 o 
   4   8   9       12.74       16.53     11.60 o 
  -6   9   9       61.81       50.69     14.80 o 
  -5   9   9       33.69       37.59      8.72 o 
  -4   9   9       12.92       10.53      4.09 o 
  -3   9   9       34.21       34.02      4.07 o 
  -2   9   9       16.60       19.89      3.73 o 
  -1   9   9      136.12      141.67      5.70 o 
   0   9   9       81.16       73.13      8.12 o 
   1   9   9        8.26        3.93      8.88 o 
   2   9   9       49.23       41.44     12.11 o 
   3   9   9        1.98       10.47      8.42 o 
   4   9   9        3.42        1.34     10.54 o 
  -6  10   9       19.11       21.83      8.39 o 
  -5  10   9      214.66      242.58     15.29 o 
  -4  10   9        7.75        9.40      3.97 o 
  -3  10   9        0.02       -3.28      3.28 o 
  -2  10   9      102.05      110.85      5.67 o 
  -1  10   9       71.45       85.51      6.07 o 
   0  10   9      121.74      138.12      7.15 o 
   1  10   9        9.87       14.50      7.67 o 
   2  10   9        3.81       11.89      9.63 o 
   3  10   9       54.62       56.95     10.27 o 
   4  10   9       54.28       34.34     14.42 o 
  -6  11   9      362.82      437.19     28.27 o 
  -5  11   9      140.00      134.15     15.30 o 
  -4  11   9       93.10       95.41      7.80 o 
  -3  11   9        2.21        8.32      3.59 o 
  -2  11   9      304.43      309.16      7.67 o 
  -1  11   9        7.87       20.62      3.43 o 
   0  11   9      785.07      783.31     13.72 o 
   1  11   9       32.14       26.68      8.22 o 
   2  11   9       14.65        4.98      9.75 o 
   3  11   9        8.30       20.81      8.01 o 
   4  11   9       25.08       45.89     14.51 o 
  -6  12   9      123.99      110.91     15.83 o 
  -5  12   9      132.18      131.66     12.44 o 
  -4  12   9       20.01       20.97      4.46 o 
  -3  12   9       41.79       47.10      4.87 o 
  -2  12   9       12.62       17.83      3.50 o 
  -1  12   9      151.40      166.27      6.00 o 
   0  12   9        7.08       12.43      4.00 o 
   1  12   9       33.73        9.38      7.50 o 
   2  12   9        0.03       10.87      7.72 o 
   3  12   9       48.91       61.03     10.85 o 
   4  12   9        0.01       15.15     12.44 o 
  -6  13   9        2.02        1.84      8.56 o 
  -5  13   9        0.00        7.50      7.50 o 
  -4  13   9       20.90       23.17      4.49 o 
  -3  13   9        0.36        2.52      3.40 o 
  -2  13   9       85.92       91.90      5.63 o 
  -1  13   9       26.59       27.82      3.62 o 
   0  13   9      254.52      232.94     10.22 o 
   1  13   9        7.98       16.80      7.94 o 
   2  13   9       30.03       29.25      8.94 o 
   3  13   9       49.19       45.99      9.88 o 
   4  13   9       20.84        4.36     18.46 o 
  -6  14   9      204.44      274.70     20.37 o 
  -5  14   9      107.50      111.57     11.81 o 
  -4  14   9        5.69        1.46      4.25 o 
  -3  14   9       48.99       44.49      4.77 o 
  -2  14   9       45.90       47.13      4.64 o 
  -1  14   9      140.52      139.69      5.69 o 
   0  14   9       25.64       39.31      4.96 o 
   1  14   9       31.27       38.11     11.22 o 
   2  14   9        4.14       21.23      8.37 o 
   3  14   9       24.66       44.68     10.44 o 
   4  14   9       89.23       83.32     16.53 o 
  -6  15   9        3.54        3.78      8.50 o 
  -5  15   9        0.69       -2.54      7.51 o 
  -4  15   9       18.02       16.14      4.60 o 
  -3  15   9       11.66        8.98      3.51 o 
  -2  15   9        0.33        0.78      3.38 o 
  -1  15   9        4.34        7.85      3.09 o 
   0  15   9        9.40       18.88      5.84 o 
   1  15   9        2.71       12.99      7.68 o 
   2  15   9        0.00        4.94      8.01 o 
   3  15   9        7.23       13.58      9.16 o 
  -6  16   9       20.76       27.78     19.81 o 
  -5  16   9       73.11       85.84     18.54 o 
  -4  16   9       70.93       88.20      6.76 o 
  -3  16   9      203.81      194.44      7.00 o 
  -2  16   9      375.27      362.55      9.01 o 
  -1  16   9        5.57        6.91      3.75 o 
   0  16   9      169.20      170.90      7.60 o 
   1  16   9       33.30       35.03      8.72 o 
   2  16   9        0.07        0.20      7.40 o 
   3  16   9        1.64        4.16     10.72 o 
  -6  17   9       33.78       35.81     18.36 o 
  -5  17   9        0.79        2.08      7.84 o 
  -4  17   9        1.76       10.88      5.54 o 
  -3  17   9       58.12       63.74      6.15 o 
  -2  17   9      134.82      134.66      6.40 o 
  -1  17   9       47.41       54.08      6.17 o 
   0  17   9       26.27       27.08      4.64 o 
   1  17   9        0.48       -0.24      7.03 o 
   2  17   9        2.47       11.10      8.03 o 
   3  17   9        1.89       18.88     11.91 o 
  -6  18   9       53.29       72.41     13.56 o 
  -5  18   9        6.17       -1.26     11.84 o 
  -4  18   9       42.21       55.50      7.30 o 
  -3  18   9       17.58       20.60      4.56 o 
  -2  18   9       54.44       64.10      5.11 o 
  -1  18   9        3.06        3.89      4.39 o 
   0  18   9      133.91      124.98      6.98 o 
   1  18   9       12.41       28.92      8.64 o 
   2  18   9      162.73      162.12     13.85 o 
   3  18   9        0.32        5.80     11.48 o 
  -5  19   9        0.47        4.70      8.44 o 
  -4  19   9       20.98       31.77      5.68 o 
  -3  19   9       68.26       72.15      6.40 o 
  -2  19   9        0.46        4.35      3.39 o 
  -1  19   9        1.20        3.96      4.51 o 
   0  19   9        3.38        9.08      3.92 o 
   1  19   9       21.22       18.88      7.17 o 
   2  19   9        2.74       12.10      8.52 o 
   3  19   9       10.09       20.23     18.54 o 
  -5  20   9       80.84      115.27     25.06 o 
  -4  20   9       37.15       46.96      9.76 o 
  -3  20   9       25.42       26.79      5.50 o 
  -2  20   9        0.07        0.96      3.47 o 
  -1  20   9       99.55      112.56      7.77 o 
   0  20   9       14.62       16.81      4.39 o 
   1  20   9       73.26       64.64      8.79 o 
   2  20   9        1.43       15.57      8.49 o 
   3  20   9        7.34       23.38     12.17 o 
  -5  21   9       10.88        4.25      9.07 o 
  -4  21   9        0.21       10.11      4.49 o 
  -3  21   9       40.02       46.33      5.81 o 
  -2  21   9       50.12       61.48      5.58 o 
  -1  21   9       41.39       51.86      6.35 o 
   0  21   9       14.37       24.05      5.10 o 
   1  21   9       19.53       33.32      8.02 o 
   2  21   9      117.29      117.97     20.64 o 
   3  21   9       29.42       10.24     18.65 o 
  -5  22   9       24.92       14.04      9.95 o 
  -4  22   9       15.23       12.71      7.40 o 
  -3  22   9        4.47        7.09      4.52 o 
  -2  22   9       47.07       45.68      5.00 o 
  -1  22   9      193.49      162.20     17.79 o 
   0  22   9        5.26        3.99      4.40 o 
   1  22   9        5.26        6.06      4.18 o 
   2  22   9      115.54      106.03     12.43 o 
   3  22   9       19.65       36.59     19.72 o 
  -5  23   9        2.46       10.67     14.80 o 
  -4  23   9        0.49        1.28      6.85 o 
  -3  23   9       62.91       74.29      7.09 o 
  -2  23   9        0.01        7.39      3.92 o 
  -1  23   9       36.93       29.60      5.98 o 
   0  23   9       69.14       71.65      6.78 o 
   1  23   9       11.40       10.30      5.08 o 
   2  23   9        7.65        7.50     13.23 o 
  -5  24   9       64.95       55.35     12.37 o 
  -4  24   9      124.48      164.02     17.99 o 
  -3  24   9        0.21        3.16      4.70 o 
  -2  24   9       18.29       16.46      4.28 o 
  -1  24   9       16.64       21.43      5.85 o 
   0  24   9       32.19       35.37      9.08 o 
   1  24   9        0.10        1.20      4.47 o 
   2  24   9       40.55       42.21     12.39 o 
  -4  25   9       16.06       19.67      7.72 o 
  -3  25   9       11.60       15.88      5.13 o 
  -2  25   9      110.58      134.58     11.23 o 
  -1  25   9       25.12       29.07      6.17 o 
   0  25   9        1.13       -0.86      5.96 o 
   1  25   9        5.70       12.88      4.92 o 
   2  25   9        0.00       16.47     20.10 o 
  -4  26   9       25.29       24.67     10.26 o 
  -3  26   9       31.00       22.64      7.66 o 
  -2  26   9      124.48      114.59      7.52 o 
  -1  26   9       75.41       77.79      7.84 o 
   0  26   9      170.32      158.63     21.73 o 
   1  26   9        0.85       10.84      5.62 o 
   2  26   9        2.75       14.61     10.87 o 
  -4  27   9        3.31        7.01      7.52 o 
  -3  27   9        5.33       10.72      4.92 o 
  -2  27   9      109.89      122.46      8.17 o 
  -1  27   9      148.95      153.09     12.98 o 
   0  27   9       18.93       21.56      7.38 o 
   1  27   9       22.01       26.14      6.10 o 
  -4  28   9        0.02       -4.69      7.40 o 
  -3  28   9      105.54       98.07     10.75 o 
  -2  28   9       20.94       24.83      6.43 o 
  -1  28   9        2.48        8.23      5.89 o 
   0  28   9       17.48       13.03      8.37 o 
   1  28   9       35.23       35.34     10.65 o 
  -3  29   9        0.00        4.91      5.51 o 
  -2  29   9       38.41       42.10      8.00 o 
  -1  29   9       22.79       38.96      7.33 o 
   0  29   9        5.23       10.76      7.77 o 
   1  29   9        7.64       19.26      8.83 o 
  -3  30   9        6.99        9.65      5.29 o 
  -2  30   9      150.78      157.53     18.01 o 
  -1  30   9       90.69       91.15      9.11 o 
   0  30   9        6.19       14.45      7.93 o 
  -2  31   9       47.74       72.43     10.32 o 
  -1  31   9        5.26       15.61      6.57 o 
   0  31   9       71.56       88.13     12.34 o 
  -6   0  10        5.68       13.12      9.70 o 
  -5   0  10        0.53        0.36      7.97 o 
  -4   0  10       20.26       15.66      5.31 o 
  -3   0  10       28.44       27.77      6.06 o 
  -2   0  10       30.89       31.22      6.08 o 
  -1   0  10        8.36       11.47      5.13 o 
   0   0  10      146.13      152.18     15.10 o 
   1   0  10       14.86       22.12     10.32 o 
   2   0  10        5.85       -4.96     14.67 o 
   3   0  10        7.21       -4.61     15.57 o 
  -6   1  10       44.38       52.28     10.87 o 
  -5   1  10        0.21        3.81      6.09 o 
  -4   1  10        2.01       10.01      3.58 o 
  -3   1  10       27.05       18.52      4.13 o 
  -2   1  10      236.73      240.44      7.90 o 
  -1   1  10        7.96        7.70      3.56 o 
   0   1  10       31.13       30.14      7.21 o 
   1   1  10        0.23        6.21      6.42 o 
   2   1  10       14.37       10.58     11.54 o 
   3   1  10        6.07        3.24     11.36 o 
  -6   2  10        1.04       12.49      8.72 o 
  -5   2  10       90.82      124.75     10.36 o 
  -4   2  10        5.84        5.16      3.36 o 
  -3   2  10        0.79       -0.46      3.24 o 
  -2   2  10       59.00       73.87      5.27 o 
  -1   2  10       22.50       34.52      6.09 o 
   0   2  10       22.45       18.65      6.91 o 
   1   2  10        6.95       13.68      8.00 o 
   2   2  10       30.28       35.59     13.58 o 
   3   2  10        1.13        8.93     11.95 o 
  -6   3  10        2.58       -0.77      7.77 o 
  -5   3  10      193.96      222.40     16.27 o 
  -4   3  10       87.66       94.67      5.36 o 
  -3   3  10        6.16        3.97      3.45 o 
  -2   3  10      133.55      143.92      7.27 o 
  -1   3  10       47.78       61.44      4.90 o 
   0   3  10      112.04      124.04     10.15 o 
   1   3  10        1.87       19.11      8.22 o 
   2   3  10       15.35       12.98     11.92 o 
   3   3  10        1.22       -1.15     11.30 o 
  -6   4  10       25.84       28.81      9.84 o 
  -5   4  10       10.89       10.43      6.14 o 
  -4   4  10        8.87        7.54      4.51 o 
  -3   4  10       79.85       84.97      5.56 o 
  -2   4  10       88.76       90.65      5.79 o 
  -1   4  10       75.46       95.91      7.63 o 
   0   4  10      112.47      104.71      9.66 o 
   1   4  10       39.04       25.08      9.29 o 
   2   4  10        5.43       11.78     11.21 o 
   3   4  10        7.32       11.98     16.24 o 
  -6   5  10       32.25       47.45     20.53 o 
  -5   5  10        5.42       10.22      6.80 o 
  -4   5  10       77.98       90.90      6.13 o 
  -3   5  10       78.20       77.86      5.40 o 
  -2   5  10       14.71       20.54      4.58 o 
  -1   5  10        1.68        5.18      4.46 o 
   0   5  10        1.71        6.30      6.28 o 
   1   5  10        1.14        2.17      7.89 o 
   2   5  10       27.83       36.08     12.84 o 
   3   5  10       48.84       47.90     14.90 o 
  -6   6  10      192.10      210.45     16.13 o 
  -5   6  10       11.54       34.99      7.00 o 
  -4   6  10      124.01      128.56      7.69 o 
  -3   6  10        1.16        2.95      3.45 o 
  -2   6  10        5.21        3.20      3.56 o 
  -1   6  10        5.54        3.91      3.28 o 
   0   6  10      268.86      250.18     12.92 o 
   1   6  10      261.31      234.49     31.82 o 
   2   6  10        0.73        6.85     11.62 o 
   3   6  10        5.14        4.86     11.49 o 
  -6   7  10        1.47        8.02     12.27 o 
  -5   7  10        3.09       10.18      5.96 o 
  -4   7  10      174.30      192.77      7.84 o 
  -3   7  10        3.42        3.93      3.35 o 
  -2   7  10       19.19       15.98      3.93 o 
  -1   7  10       85.78       86.11      5.34 o 
   0   7  10        0.00        9.84      4.17 o 
   1   7  10       79.06       51.67     14.46 o 
   2   7  10        0.19        6.20     11.48 o 
   3   7  10        1.88       10.76     13.90 o 
  -6   8  10        3.48        6.43      8.54 o 
  -5   8  10       28.38       23.98      7.08 o 
  -4   8  10       11.00       16.71      4.27 o 
  -3   8  10        8.38        5.16      3.59 o 
  -2   8  10        3.46        0.86      3.34 o 
  -1   8  10      121.71      143.94      6.23 o 
   0   8  10      257.53      262.98     12.63 o 
   1   8  10       42.82       32.20      9.64 o 
   2   8  10        9.31       10.68     11.52 o 
   3   8  10       11.16       30.44     26.60 o 
  -6   9  10      218.39      296.16     20.89 o 
  -5   9  10       16.75       17.43      6.59 o 
  -4   9  10       24.53       25.86      4.88 o 
  -3   9  10        0.88       -3.30      3.30 o 
  -2   9  10       14.28       19.39      4.46 o 
  -1   9  10       21.44       32.07      4.24 o 
   0   9  10       72.25       76.63      6.25 o 
   1   9  10        8.89       14.37      8.42 o 
   2   9  10       21.41       49.03     21.72 o 
   3   9  10       99.79       99.31     18.13 o 
  -5  10  10       14.49       13.93      6.59 o 
  -4  10  10       58.63       64.08      5.59 o 
  -3  10  10        6.82        5.01      3.50 o 
  -2  10  10      129.52      161.13      6.90 o 
  -1  10  10        1.89        8.21      4.46 o 
   0  10  10        6.73        5.56      4.24 o 
   1  10  10        2.62        8.72     13.12 o 
   2  10  10       28.73       39.90     13.56 o 
   3  10  10        6.01       19.00     13.01 o 
  -5  11  10        2.38        1.29      7.25 o 
  -4  11  10       22.78       24.45      4.70 o 
  -3  11  10       25.25       35.16      4.58 o 
  -2  11  10      295.76      316.75     11.03 o 
  -1  11  10      148.04      157.18      7.75 o 
   0  11  10       69.94       68.77      6.48 o 
   1  11  10        8.30       10.91      8.35 o 
   2  11  10        6.01       34.43     13.24 o 
   3  11  10       11.58       25.00     18.12 o 
  -5  12  10        0.20        0.08      7.50 o 
  -4  12  10       15.64       13.84      4.84 o 
  -3  12  10        6.92       11.31      3.84 o 
  -2  12  10       72.19       90.77      6.28 o 
  -1  12  10       53.39       50.46      5.58 o 
   0  12  10       22.07       27.46      5.21 o 
   1  12  10       68.65       53.12     10.48 o 
   2  12  10       16.16       22.65     12.50 o 
   3  12  10       18.11       27.06     13.86 o 
  -5  13  10       43.73       64.49     14.56 o 
  -4  13  10        0.65        3.32      4.42 o 
  -3  13  10       18.34       15.40      4.02 o 
  -2  13  10       56.93       58.94      5.23 o 
  -1  13  10       13.94       18.86      4.70 o 
   0  13  10        8.75        9.03      4.65 o 
   1  13  10      112.49      105.10     12.22 o 
   2  13  10       27.28       42.80     11.65 o 
  -5  14  10       49.20       43.94     10.17 o 
  -4  14  10       38.80       43.48      5.88 o 
  -3  14  10      193.25      212.28      7.74 o 
  -2  14  10       89.09       90.89      5.57 o 
  -1  14  10      126.85      130.73      7.41 o 
   0  14  10      101.24       92.87      6.89 o 
   1  14  10      140.89      114.24     12.70 o 
   2  14  10        0.26       17.97      9.41 o 
  -5  15  10       15.21        4.71      9.18 o 
  -4  15  10        2.51       12.09      5.03 o 
  -3  15  10      139.88      154.80      9.78 o 
  -2  15  10       30.16       33.85      4.39 o 
  -1  15  10       24.74       26.16      5.02 o 
   0  15  10       15.87       16.93      4.92 o 
   1  15  10       18.12       31.58      9.73 o 
   2  15  10        1.98        8.10      8.95 o 
  -5  16  10        4.65        7.88      8.96 o 
  -4  16  10       11.04       12.60      6.35 o 
  -3  16  10        0.91        7.63      4.29 o 
  -2  16  10      113.05      121.99      6.14 o 
  -1  16  10       11.53       13.58      4.67 o 
   0  16  10        4.76        2.75      4.50 o 
   1  16  10       10.14       10.12      8.74 o 
   2  16  10       97.67      111.34     13.39 o 
  -5  17  10       95.57       96.29     19.98 o 
  -4  17  10       43.34       57.85      7.14 o 
  -3  17  10      172.72      182.06      9.02 o 
  -2  17  10       18.62       13.56      3.86 o 
  -1  17  10       26.74       21.63      4.93 o 
   0  17  10       19.21       14.08      5.09 o 
   1  17  10       18.71       18.28      9.26 o 
   2  17  10       39.55       75.13     11.87 o 
  -5  18  10       32.29       17.26     10.07 o 
  -4  18  10        2.53        4.45      5.17 o 
  -3  18  10       31.45       36.38      5.43 o 
  -2  18  10       16.42       20.51      4.09 o 
  -1  18  10       20.32       25.68      5.08 o 
   0  18  10       25.22       30.41      6.01 o 
   1  18  10       33.12       41.51     10.11 o 
   2  18  10       58.45       52.21     12.30 o 
  -4  19  10       58.56       71.74      7.74 o 
  -3  19  10       34.03       29.64      5.60 o 
  -2  19  10      326.88      340.18      9.77 o 
  -1  19  10      105.83      106.82      7.14 o 
   0  19  10       70.56       71.68      6.90 o 
   1  19  10      109.63      122.79     13.37 o 
   2  19  10       11.56       11.58      9.53 o 
  -4  20  10        1.38        3.05      5.27 o 
  -3  20  10       82.40       92.75     11.51 o 
  -2  20  10       32.09       45.08      5.39 o 
  -1  20  10        0.38        2.63      4.30 o 
   0  20  10       10.85        8.53      5.27 o 
   1  20  10       53.65       75.49     11.89 o 
  -4  21  10       39.47       40.30      8.12 o 
  -3  21  10       64.91       84.52      7.15 o 
  -2  21  10        1.97        4.96      5.06 o 
  -1  21  10       20.39       17.82      5.13 o 
   0  21  10       39.30       37.51      6.65 o 
   1  21  10       39.35       52.16     11.03 o 
  -4  22  10        3.74        7.81      5.46 o 
  -3  22  10      113.29      131.98     11.78 o 
  -2  22  10      315.49      312.03     15.22 o 
  -1  22  10       11.32       11.74      5.64 o 
   0  22  10        3.49        8.91      4.76 o 
   1  22  10        1.01        8.34      9.37 o 
  -3  23  10        0.00        5.88      4.94 o 
  -2  23  10        2.32       12.10      5.50 o 
  -1  23  10       65.77       66.34      6.91 o 
   0  23  10        7.74       10.34      5.51 o 
   1  23  10       45.17       49.16      9.67 o 
  -3  24  10       33.36       39.53      6.47 o 
  -2  24  10        2.69       11.02      5.32 o 
  -1  24  10        0.01        5.95      4.92 o 
   0  24  10       48.20       54.95      7.17 o 
  -3  25  10        1.78        1.30      5.11 o 
  -2  25  10       51.41       69.69      7.05 o 
  -1  25  10       10.58       14.92      6.23 o 
   0  25  10       14.59       21.76      6.15 o 
  -2  26  10       10.46       11.01      5.79 o 
  -1  26  10       39.47       44.53      7.56 o 
  -5   1  11        8.05       13.76      6.66 o 
  -4   1  11        8.83       15.85      4.17 o 
  -3   1  11        6.68       10.00      4.12 o 
  -2   1  11       81.91       88.97      7.75 o 
  -1   1  11      262.01      307.33     13.26 o 
   0   1  11       99.51       90.26     10.15 o 
   1   1  11        1.41       16.25     10.23 o 
   2   1  11      141.56      180.28     33.65 o 
  -5   2  11        0.71       -3.04      5.85 o 
  -4   2  11        4.27        2.37      4.17 o 
  -3   2  11        6.82        5.93      3.99 o 
  -2   2  11      219.47      210.73      7.92 o 
  -1   2  11        1.57        5.36      3.82 o 
   0   2  11        6.84       23.70      7.66 o 
   1   2  11        2.49       18.62      9.17 o 
   2   2  11        7.82       20.31     14.47 o 
  -5   3  11       10.88       12.59      9.20 o 
  -4   3  11        0.10       -0.60      4.06 o 
  -3   3  11       10.00        8.16      4.05 o 
  -2   3  11      115.94      114.33      6.57 o 
  -1   3  11        3.95        2.18      4.50 o 
   0   3  11      119.73      106.93     10.61 o 
   1   3  11        6.09        3.74      9.06 o 
   2   3  11       47.90       65.35     17.58 o 
  -5   4  11        0.01        0.63      6.31 o 
  -4   4  11       40.90       39.00      5.39 o 
  -3   4  11        6.02        8.23      3.91 o 
  -2   4  11        2.05        5.27      4.09 o 
  -1   4  11        2.77        3.72      4.56 o 
   0   4  11       60.47       69.19      9.50 o 
   1   4  11       13.63       19.85     11.74 o 
  -5   5  11        0.02        4.31      7.76 o 
  -4   5  11        3.73        5.46      4.29 o 
  -3   5  11        4.23        6.48      3.80 o 
  -2   5  11       31.42       36.34      5.07 o 
  -1   5  11       63.81       69.95      6.35 o 
   0   5  11        0.03       -1.96      6.73 o 
   1   5  11       15.84       23.50      9.90 o 
  -4   6  11        5.02        6.84      4.31 o 
  -3   6  11        0.20        5.62      3.97 o 
  -2   6  11        1.73        4.35      4.02 o 
  -1   6  11      233.13      234.48      9.77 o 
   0   6  11       16.74       13.50      7.55 o 
   1   6  11      193.63      181.08     15.72 o 
  -4   7  11        1.44       -0.57      4.18 o 
  -3   7  11        6.81        7.84      4.11 o 
  -2   7  11       88.33      103.09      6.33 o 
  -1   7  11        0.18        5.20      4.90 o 
   0   7  11      229.63      182.48     20.60 o 
   1   7  11       32.74       60.43     11.62 o 
  -4   8  11       11.54        9.24      4.84 o 
  -3   8  11       22.74       22.31      4.60 o 
  -2   8  11       23.23       28.24      4.84 o 
  -1   8  11        2.16        5.43      4.96 o 
   0   8  11      132.10      122.60     11.06 o 
   1   8  11        0.47        6.92      9.29 o 
  -4   9  11        2.80        2.61      4.34 o 
  -3   9  11       50.90       61.93      5.56 o 
  -2   9  11       51.12       51.78      5.32 o 
  -1   9  11        6.53        3.62      4.91 o 
   0   9  11        0.07        8.81      7.36 o 
   1   9  11       46.54       38.62     12.37 o 
  -4  10  11        4.63        4.38      4.43 o 
  -3  10  11       82.79       82.99      6.12 o 
  -2  10  11        6.53       15.11      4.38 o 
  -1  10  11        5.45       13.44      5.27 o 
   0  10  11        4.04       12.34      7.53 o 
   1  10  11      119.85      117.63     13.64 o 
  -4  11  11       15.41       19.09      5.03 o 
  -3  11  11        8.11       10.67      4.28 o 
  -2  11  11        1.98        3.59      4.01 o 
  -1  11  11       42.28       54.14      6.60 o 
   0  11  11        0.73        7.47      6.58 o 
   1  11  11      478.28      459.08     65.47 o 
  -4  12  11        0.81        5.49      4.61 o 
  -3  12  11        4.85       -0.27      4.01 o 
  -2  12  11       37.14       44.88      5.22 o 
  -1  12  11        4.98       21.81      5.44 o 
   0  12  11        3.36       15.79      7.05 o 
   1  12  11       28.55       40.81     10.85 o 
  -4  13  11       52.54       65.74      6.32 o 
  -3  13  11      114.33      110.98      6.56 o 
  -2  13  11        0.74        2.23      3.96 o 
  -1  13  11       36.10       40.89      6.16 o 
   0  13  11        0.14       -5.92      6.03 o 
   1  13  11      115.36      112.30     24.36 o 
  -4  14  11        2.34        4.32      4.97 o 
  -3  14  11        0.24        9.50      4.19 o 
  -2  14  11        0.24        2.97      3.99 o 
  -1  14  11       53.35       44.95      6.39 o 
   0  14  11        2.43       14.95      9.70 o 
  -3  15  11        1.10        3.19      4.09 o 
  -2  15  11       48.53       44.17      6.01 o 
  -1  15  11       30.82       26.32      5.87 o 
   0  15  11        1.24        4.09      6.64 o 
  -3  16  11       49.63       57.49      6.13 o 
  -2  16  11        4.28       11.39      4.93 o 
  -1  16  11      168.76      161.55     11.88 o 
   0  16  11        0.42        9.76      6.72 o 
  -3  17  11       61.75       55.83      8.18 o 
  -2  17  11       18.13       22.35      5.48 o 
  -1  17  11        0.92       12.86      5.49 o 
   0  17  11      185.66      163.67     11.17 o 
  -2  18  11       14.18       12.81      4.84 o 
  -1  18  11       25.70       25.51      5.99 o 
  -2  19  11       12.99       17.86      5.05 o 
  -1  19  11      272.15      261.66     12.09 o 
  -2   0  12       18.35       27.13      7.38 o 
  -2   1  12        0.88        1.87      4.37 o 
  -2   2  12       32.49       39.92      6.21 o 
                                                 
